# Supplementary material for: Rapid quantification of clove (Syzygium aromaticum) and spearmint (Mentha spicata) essential oils encapsulated in a complex organic matrix using an ATR-FTIR spectroscopic method
Source: PLoS One. 2018 Nov 14;13(11):e0207401. doi: 10.1371/journal.pone.0207401 (PMC6241128; doi:10.1371/journal.pone.0207401)
Supplement: S1 Dataset — Raw ATR-FTIR spectral data of samples and CLS. (XLSX) [file pone.0207401.s001.xlsx]

## Sheet: TQData_standards clove EO
	Wavenumbers (cm-1)/ sample name	I7.2	I7	I6.3	I6.2	I6	I5.3	I5.2	I5	I4.3	I4.2	I4	I3.3	I3.2	I3	I2.3	I2.2	I2	I1.3	I1.2	I1	I13.3	I13.2	I13	I12.3	I12.2	I12	I11.3	I11.2	I11	I10.3	I10.2	I10	I9.3	I9.2	I9	I8.3	I8.2	I8	I7.3	I7.2	AV5.3	AV5.2	AV5	AV4.3	AV4.2	AV4	AV3.3	AV3.2
0 = calibration/1= validation	0	0	0	1	0	0	1	0	0	1	0	0	1	0	0	1	0	0	1	0	0	1	0	0	1	0	0	1	0	0	1	0	0	1	0	0	1	0	0	1	0	1	0	0	1	0	0	1	0
	1	0.101	0.101	0.0495	0.0495	0.0495	0.0492	0.0492	0.0492	0.0503	0.0503	0.0503	0.0101	0.0101	0.0101	0.0102	0.0102	0.0102	0.0101	0.0102	0.0103	0.193	0.193	0.193	0.1419	0.1419	0.1419	0.149	0.149	0.149	0.1473	0.1473	0.1473	0.0931	0.0931	0.0931	0.0932	0.0932	0.0932	0.101	0.101	0	0	0	0	0	0	0	0
	599.753	0.023061	0.00857878	0.00530331	0.00424868	-0.000863013	0.0142076	0.0230724	0.0160764	-0.00266552	-0.00209666	0.00119271	0.00697308	0.0104757	0.00768663	0.00843913	0.0117461	0.00633667	0.0150843	0.014196	0.0171057	0.0150111	0.00261111	0.0125832	0.0114423	0.00407493	0.00116337	-0.0157422	-0.00411796	-0.00919056	0.00523094	0.0107388	0.00364278	-0.00967391	-0.00445933	-0.00485588	0.00969227	0.0124029	0.00758125	0.0230427	0.0276105	0.0170564	0.0254093	0.0253587	0.0160113	0.0224722	0.0258885	0.0144299	0.0003507
	600.717	0.0263868	0.0122374	0.0027489	0.00478551	-8.53449e-05	0.0143235	0.0203918	0.0159371	-0.00260301	-0.00242143	0.00215834	0.0137256	0.0153058	0.0108774	0.00992137	0.0137197	0.00771884	0.012695	0.0134433	0.0167728	0.0147437	0.00534132	0.0119671	0.0096467	0.00562543	0.00223886	-0.0128196	-0.00120801	-0.00655169	0.00394588	0.00944094	0.00108387	-0.00769753	-0.00156696	-0.000286051	0.00680671	0.0141549	0.00893215	0.0251975	0.0280001	0.0181528	0.0267858	0.025257	0.0154924	0.0218772	0.0250797	0.0130093	0.000176276
	601.682	0.0263868	0.0122374	0.0027489	0.00478551	-8.53449e-05	0.0143235	0.0203918	0.0159371	-0.00260301	-0.00242143	0.00215834	0.0137256	0.0153058	0.0108774	0.00992137	0.0137197	0.00771884	0.012695	0.0134433	0.0167728	0.0147437	0.00534132	0.0119671	0.0096467	0.00562543	0.00223886	-0.0128196	-0.00120801	-0.00655169	0.00394588	0.00944094	0.00108387	-0.00769753	-0.00156696	-0.000286051	0.00680671	0.0141549	0.00893215	0.0251975	0.0280001	0.0181528	0.0267858	0.025257	0.0154924	0.0218772	0.0250797	0.0130093	0.000176276
	602.646	0.0256235	0.010509	0.00287222	0.00458271	0.000959627	0.0135754	0.0200961	0.015048	-0.00365273	-0.000864898	0.0006903	0.0151567	0.0165219	0.0106723	0.00997917	0.0119889	0.00781511	0.0129884	0.0112286	0.0131568	0.012429	0.00344482	0.00918941	0.00827784	0.00526531	0.0015999	-0.0117866	-0.000286747	-0.00641048	0.0057163	0.0127137	0.000576849	-0.00978443	-0.00498096	-0.00285829	0.00738604	0.0128002	0.00897007	0.0250077	0.0308537	0.0165979	0.0242979	0.0236244	0.0118356	0.0207459	0.0264905	0.0148263	7.33981e-05
	603.61	0.024647	0.0090201	0.00575887	0.00520126	0.00193742	0.014249	0.0206956	0.0148267	-0.00342639	-0.000506026	-0.00081268	0.0128876	0.0135525	0.00949316	0.00890898	0.00908384	0.00713506	0.0106306	0.00894297	0.00932132	0.00843095	0.000991341	0.00559273	0.00789646	0.00272089	-0.000479979	-0.0129635	-0.00225959	-0.00473257	0.00788235	0.013294	0.00216353	-0.00919689	-0.00641374	-0.00142914	0.00781433	0.0113206	0.00895126	0.0236338	0.0307667	0.0147959	0.0220099	0.0231421	0.0112695	0.0204961	0.0286907	0.0137724	0.00184647
	604.574	0.0255727	0.00926326	0.00855739	0.00541113	0.00274687	0.0159184	0.0218381	0.014328	-0.00230629	-0.00131135	0.00160153	0.012434	0.0113362	0.00999358	0.00776319	0.00524291	0.00668263	0.0122359	0.0110686	0.0115665	0.0110919	0.00286605	0.00667102	0.00854654	0.00337833	0.0007751	-0.0129392	-0.00475115	-0.00207839	0.00711717	0.0122977	0.00375072	-0.00688878	-0.00291816	0.0010017	0.0103668	0.0119728	0.0112581	0.0237118	0.0301914	0.0144859	0.0214972	0.0236491	0.0133543	0.0224792	0.027774	0.0141769	0.000725446
	605.539	0.0256315	0.00892414	0.00977075	0.00482551	0.00197254	0.0153551	0.0210364	0.0121838	0.000315617	-0.000538293	0.00435892	0.0111203	0.0123743	0.0106105	0.00674603	0.00706315	0.00721739	0.0147595	0.0125835	0.0148834	0.0121078	0.0020975	0.00784591	0.00829344	0.0045512	0.00148292	-0.0127563	-0.00423991	-0.00288456	0.00656266	0.0116556	0.00264001	-0.0087396	-0.00276526	-2.40215e-05	0.0111077	0.0126548	0.0114266	0.0223214	0.029691	0.0159497	0.0224603	0.0243272	0.0164031	0.0263197	0.028775	0.0146062	-0.000137716
	606.503	0.02538	0.00784392	0.0063557	0.000740414	-0.00143356	0.0142503	0.0219344	0.0133801	0.00233419	9.41109e-05	0.00341039	0.00790222	0.0142045	0.0105018	0.00665053	0.00937037	0.00788913	0.0131924	0.0121878	0.0152735	0.00947991	-0.000928648	0.00532927	0.00853286	0.0053762	0.00231914	-0.0128168	-0.00287103	-0.00455371	0.00494614	0.00999321	-0.000557189	-0.0108781	-0.00483403	-0.000891946	0.0101224	0.013803	0.0111963	0.0213163	0.0286967	0.015936	0.0249785	0.0250863	0.0158002	0.0254574	0.0275318	0.0139474	0.000356868
	607.467	0.0258239	0.00710407	0.00207037	-0.000208926	-0.00259883	0.015851	0.0223197	0.0143448	0.00114566	0.00146221	0.0040564	0.0083514	0.0144365	0.00979467	0.00598839	0.00848383	0.00548856	0.0127067	0.0150783	0.0154715	0.0088564	-0.00085878	0.00483828	0.00659398	0.00704955	0.00228289	-0.0140731	-0.00307644	-0.00621147	0.00548518	0.00962624	-0.000112244	-0.0101807	-0.00653883	-0.001412	0.00892014	0.013315	0.0102682	0.0213349	0.0305074	0.0128496	0.0241138	0.0236237	0.0121245	0.0196735	0.0233985	0.0125402	-0.000381007
	608.431	0.0261885	0.0080225	0.000923532	0.000924728	-0.00278669	0.0160084	0.0227643	0.0143525	-0.00266937	0.000644272	0.00449087	0.0111646	0.0159259	0.0108029	0.00667402	0.00873579	0.00419094	0.013038	0.0153708	0.0149517	0.0121221	0.00241805	0.0090227	0.00721665	0.00650884	0.0013223	-0.0148519	-0.00010648	-0.00707258	0.00770235	0.0105439	0.00347785	-0.00705266	-0.00557645	-0.00126454	0.00652438	0.0110744	0.0102678	0.0218737	0.0315551	0.0110034	0.0229639	0.0237857	0.00922553	0.0163073	0.0235114	0.0105685	-0.00200577
	609.396	0.0259252	0.00728969	0.00138216	0.00251612	-0.00181962	0.013568	0.0224004	0.0124838	-0.00639569	-0.000329228	0.001559	0.0122568	0.0176873	0.0102586	0.00902023	0.00976448	0.00580699	0.0130156	0.0144502	0.0157516	0.0134321	0.00223926	0.0105131	0.011078	0.00539811	0.00285798	-0.0116857	0.00327519	-0.00393478	0.0105895	0.0106849	0.00432103	-0.00705207	-0.00531393	-0.00134247	0.00589565	0.0109039	0.00909825	0.0211612	0.0290619	0.0118662	0.022466	0.0242738	0.0117321	0.0180746	0.0279674	0.0106614	-0.00314602
	610.36	0.0268509	0.00665787	0.00276487	0.00330674	-0.00172065	0.0122922	0.0218405	0.0121771	-0.00710071	-0.00141649	0.000760296	0.012129	0.0151478	0.00820443	0.00822891	0.00685349	0.00407011	0.0142422	0.0146219	0.0159119	0.0128062	0.00220396	0.0124338	0.0102402	0.00494591	0.00411788	-0.0124717	0.000937312	-0.00466698	0.0100567	0.00900024	0.00309732	-0.0111127	-0.00661967	-0.00219669	0.00586868	0.0110298	0.0084446	0.0208138	0.0284735	0.0161998	0.0240369	0.024916	0.014049	0.0206755	0.0285996	0.0102166	-0.00524192
	611.324	0.0265575	0.00718963	0.00492416	0.00217885	-0.00256955	0.0134801	0.0233831	0.0128412	-0.00328478	-0.000427583	0.00301227	0.0127253	0.0152949	0.00918911	0.00738074	0.00617458	0.00390041	0.014725	0.0155387	0.0168752	0.0127607	0.00378404	0.0139197	0.00826788	0.00363537	0.00208159	-0.0162045	-0.00515935	-0.00645961	0.00590593	0.00535037	-0.0015354	-0.0123105	-0.00716834	-0.0030236	0.00810969	0.0130026	0.0100366	0.020997	0.0272385	0.0182472	0.0243325	0.0243642	0.0110888	0.0187405	0.0251849	0.0102479	-0.00362766
	612.288	0.025201	0.00665878	0.00432384	0.00231894	-0.00222319	0.0126993	0.0227106	0.0130988	0.000299867	-0.000175376	0.00592188	0.0109234	0.0153745	0.00936939	0.00692049	0.00965198	0.00549222	0.0165991	0.0170358	0.0192041	0.0121945	0.00362203	0.0137594	0.00723322	0.00253665	-0.000384549	-0.0176493	-0.00861066	-0.00630955	0.0058408	0.00426465	-0.00325749	-0.0102445	-0.00623065	-0.00150093	0.0072087	0.0126423	0.00998765	0.0220904	0.0259894	0.0162242	0.021721	0.0231318	0.0124314	0.0189833	0.0253669	0.0106844	-0.000350682
	613.252	0.0229237	0.00295989	0.00123444	0.00356083	0.00101751	0.0123211	0.0201125	0.0138065	-0.00266523	-0.00271663	0.00333723	0.00896269	0.0132862	0.00778775	0.00721655	0.00994771	0.00544156	0.0163207	0.0151795	0.0195071	0.0111038	0.00207427	0.0112441	0.00669013	0.00192151	-0.000378094	-0.0177093	-0.00791154	-0.00711756	0.00706278	0.00769523	0.000577512	-0.0092328	-0.00692866	0.000579669	0.00539747	0.0100104	0.00882238	0.0173159	0.0255668	0.0166642	0.0210838	0.0237636	0.0148095	0.020644	0.0270906	0.0104966	-0.000714775
	614.217	0.0242966	0.00539509	0.00179463	0.00394648	0.0023198	0.0156274	0.0209362	0.0172803	-0.00677096	-0.00415905	-0.000391898	0.0122142	0.0147085	0.00868501	0.00732002	0.00742277	0.0035764	0.0148766	0.0117376	0.0162496	0.0133082	0.00225685	0.0108018	0.00385638	0.000763051	-0.00105407	-0.0173577	-0.00485549	-0.00845611	0.00480564	0.00959673	0.000505688	-0.0103843	-0.00760208	-0.00102974	0.00491354	0.00745405	0.00774049	0.0181622	0.0297063	0.0171735	0.0202845	0.023478	0.0134808	0.018854	0.0257727	0.0119914	0.000269762
	615.181	0.0238392	0.00811607	0.00409814	0.00390589	0.000525127	0.0170036	0.0233592	0.0164954	-0.00651559	-0.00179282	0.000462466	0.014667	0.0143207	0.0109753	0.00554051	0.00777834	0.00440601	0.0144768	0.0102212	0.0129667	0.0126154	0.00176825	0.0100072	0.00573826	0.00290141	-0.00199198	-0.0146764	-0.00369055	-0.00760752	0.0041529	0.00991913	0.000291943	-0.00982175	-0.00543571	-0.00263934	0.00781383	0.00852647	0.00973703	0.0213031	0.0286108	0.0145318	0.0199967	0.0217967	0.0147559	0.0157895	0.0256265	0.0137226	0.00192434
	616.145	0.0236837	0.00898269	0.00264078	0.002163	-0.00355484	0.0141498	0.0207101	0.012547	-0.00562509	-0.00160592	0.00100828	0.0165622	0.0159737	0.0141406	0.00504371	0.00883097	0.00493116	0.0133734	0.0118033	0.0114791	0.00808808	0.00152262	0.00923263	0.00974689	0.00489527	-0.00197734	-0.0136374	-0.00439728	-0.0070861	0.0057301	0.0105239	0.00190191	-0.00914102	-0.00262501	-0.001159	0.00897967	0.0126337	0.010903	0.0239046	0.0268486	0.0150305	0.0213407	0.021333	0.0141308	0.0182446	0.0261944	0.0138964	0.000175679
	617.109	0.0232494	0.0077066	0.00256751	0.00204653	-0.00311895	0.0110314	0.0173725	0.0113891	-0.00626167	-0.00172887	-0.00110573	0.0152368	0.0163499	0.0149608	0.0067364	0.00621881	0.00382155	0.0123183	0.0128051	0.0121572	0.0107306	0.00550303	0.011387	0.00882461	0.00280042	-0.00161301	-0.012422	-0.00268182	-0.00741955	0.00488388	0.00899114	0.00173036	-0.010161	-0.00199462	0.000829408	0.00850731	0.0134259	0.0091993	0.0210047	0.0286435	0.0157585	0.0220358	0.0203921	0.012638	0.0227664	0.0271741	0.0109491	-0.00153715
	618.074	0.0245392	0.00747569	0.00257611	0.00286128	-0.00223443	0.0125482	0.0214891	0.0118427	-0.00563402	0.000480046	-0.000367334	0.013131	0.0128731	0.0128805	0.00888846	0.00519472	0.00329235	0.010403	0.0105885	0.0144497	0.0127809	0.00550169	0.0142947	0.00488522	-0.000827959	-0.00144314	-0.00824562	0.00101774	-0.00401026	0.00357994	0.00662254	0.00318102	-0.00974549	-0.00269954	-4.97976e-05	0.00799412	0.0102382	0.00883286	0.018759	0.0280253	0.0127628	0.0196168	0.0190177	0.0117581	0.0212637	0.0262153	0.00952553	-0.0034043
	619.038	0.0233422	0.0053764	0.000534217	0.00203891	-0.00318352	0.0133161	0.0233045	0.0122515	-0.00468769	0.000522938	0.00175168	0.011679	0.0103654	0.0119541	0.00860697	0.00534386	0.00182378	0.0110112	0.0126529	0.0146396	0.0117629	0.00161753	0.012898	0.0053228	-0.00150631	-0.000612548	-0.0080804	-0.000453732	-0.00135568	0.00600207	0.00756426	0.00281039	-0.0100405	-0.00479569	-0.00335127	0.00723983	0.00936056	0.00753536	0.0170557	0.0243852	0.0130051	0.0180858	0.0203482	0.010786	0.0193135	0.0248913	0.00989164	-0.00556572
	620.002	0.0229872	0.00518385	0.000536141	-9.81319e-05	-0.00350817	0.0137921	0.0233286	0.0128633	-0.00599153	-0.00175804	0.00254901	0.0115969	0.010389	0.0150337	0.00615498	0.00543428	0.00142468	0.0126062	0.0149572	0.0162523	0.0128218	0.000902714	0.0114575	0.00615075	-7.62016e-05	0.000219966	-0.0130713	-0.00388401	-0.00384293	0.0101502	0.0114419	0.00127249	-0.0137337	-0.00975385	-0.00747554	0.00557921	0.0102278	0.00645833	0.0178027	0.0247654	0.0157674	0.0205072	0.0209695	0.00986785	0.0200912	0.0257361	0.0110887	-0.00570587
	620.966	0.0255908	0.00641222	0.00271819	-0.00111908	-0.00231137	0.0122046	0.0220288	0.0107346	-0.00820784	-0.00421917	0.00187026	0.0119319	0.0118853	0.0148623	0.00661783	0.00751328	0.00378558	0.011384	0.0111932	0.0163725	0.0130782	0.00176589	0.00968014	0.0066972	0.000508143	-0.000241414	-0.0151314	-0.00371571	-0.00780582	0.00809041	0.00990395	-0.00034363	-0.0141795	-0.0101292	-0.00852032	0.0052145	0.00914018	0.00594983	0.0200918	0.0288096	0.0149881	0.0210907	0.0205516	0.00878244	0.0198678	0.0247633	0.0120011	-0.00427295
	621.931	0.02579	0.00785519	0.00343203	0.00165442	-0.000528961	0.0120104	0.0214027	0.00968502	-0.00742111	-0.00387807	0.00156166	0.0111459	0.0121154	0.0106814	0.00902829	0.011549	0.00510137	0.0114065	0.0097415	0.0140996	0.00961458	0.000473445	0.00701847	0.00842835	0.00222121	0.0012562	-0.0144782	8.66873e-05	-0.00616225	0.005438	0.00901912	-0.00097424	-0.011549	-0.00609096	-0.00602208	0.00404272	0.00628479	0.0054376	0.0226151	0.0306976	0.0146381	0.0213917	0.0208729	0.00868298	0.0184819	0.0239485	0.0123759	-0.00327373
	622.895	0.0241861	0.00663334	0.00214009	0.00385929	-0.00215317	0.0146104	0.0233268	0.0118944	-0.00630766	-0.00290536	0.000694216	0.01155	0.0121415	0.00928672	0.00773324	0.01007	0.00378518	0.0101508	0.0110641	0.0118333	0.00903732	0.00188138	0.00656343	0.00889664	0.00433622	0.00359721	-0.014744	0.000594102	-0.00427958	0.00340024	0.0073401	-0.00252182	-0.0115798	-0.0071846	-0.00504257	0.00230778	0.00592108	0.00734391	0.0218911	0.0307766	0.017523	0.0211187	0.0246587	0.00620459	0.015358	0.0211108	0.0102324	-0.00303989
	623.859	0.0217493	0.00596988	0.00254875	0.00356708	-0.00474145	0.0173599	0.0240744	0.0132564	-0.00646967	-0.00545151	-0.00247043	0.0113126	0.0118761	0.00864813	0.00426846	0.00815263	0.00282	0.00945536	0.0128939	0.012384	0.0085579	0.00187219	0.00873707	0.00893388	0.00297603	0.00374948	-0.0156776	-0.00360256	-0.00651145	0.00270229	0.00598718	-0.00188791	-0.00997526	-0.00763822	-0.00292695	0.00324044	0.00615391	0.00799864	0.0220162	0.0317625	0.016381	0.0189876	0.02618	0.00580897	0.0153027	0.020629	0.00935798	-0.00491954
	624.823	0.0223096	0.00684962	0.00221432	0.00100566	-0.00481358	0.0164735	0.0239956	0.0142216	-0.00685897	-0.00564449	-0.00504414	0.00915422	0.0118547	0.0080386	0.00709212	0.0101501	0.00401463	0.0118224	0.0122791	0.0144397	0.00546585	-0.000651787	0.00840575	0.00900065	0.000772179	0.00193439	-0.0160377	-0.0056175	-0.00743639	0.00501006	0.00629582	-0.000401763	-0.00740769	-0.00836274	-0.00397513	0.00554263	0.0063874	0.00651705	0.0252411	0.0326565	0.0173179	0.0197701	0.0236458	0.0110799	0.0179696	0.02649	0.00886245	-0.00365556
	625.787	0.0247984	0.00746494	0.00175907	-0.0004536	-0.0036069	0.0158397	0.0245323	0.0149748	-0.00771664	-0.00547356	-0.00589808	0.00942617	0.0114839	0.00790128	0.00864857	0.00918674	0.00426705	0.0140111	0.0125089	0.0132478	0.0053921	0.000140776	0.00887351	0.00700806	0.00184863	-0.000937972	-0.0172172	-0.00751055	-0.00893746	0.00685211	0.0083768	0.00118144	-0.00847112	-0.00823662	-0.00350669	0.00434821	0.00680378	0.00567762	0.0242687	0.03088	0.0181725	0.0208915	0.0226134	0.0118604	0.0183176	0.0269968	0.00960672	-0.000864269
	626.752	0.0255934	0.00756786	0.00126451	-0.00234264	-0.00494316	0.0163723	0.0229251	0.0151307	-0.0073544	-0.00599574	-0.00575541	0.011363	0.0109246	0.00854141	0.00616399	0.00639551	0.00362972	0.0142332	0.0128419	0.0117479	0.00842964	0.000860315	0.00839903	0.00556749	0.00160942	-0.00301317	-0.0182109	-0.00996681	-0.011475	0.00554779	0.00836954	0.00114719	-0.0118851	-0.00707968	-0.00223796	0.00394758	0.007864	0.00775874	0.022579	0.0295122	0.0131719	0.0217071	0.0213735	0.0100253	0.0154538	0.021721	0.0100544	0.000323111
	627.716	0.0260478	0.00525344	0.00347294	-0.000926565	-0.00433387	0.0144763	0.0200562	0.0120153	-0.00469969	-0.00466868	-0.00139476	0.0117272	0.0123503	0.00932677	0.00740245	0.00684471	0.00486699	0.0121746	0.00981565	0.0101742	0.00990964	-0.0010942	0.00575897	0.00668953	0.00174333	-0.00305818	-0.0168107	-0.0117644	-0.00863191	0.00471335	0.00785691	0.000815863	-0.0124157	-0.00661171	-0.0042739	0.00545441	0.00897396	0.00726611	0.0244552	0.0297468	0.00985435	0.0213639	0.0224145	0.0122579	0.015358	0.0228766	0.0126338	-0.000408748
	628.68	0.025062	0.00446285	0.00574064	0.0015751	-0.00354091	0.0117077	0.0192014	0.00899354	-0.0057011	-0.00462833	0.000169845	0.012227	0.0133738	0.00920292	0.00773051	0.00854756	0.00599333	0.0111769	0.0102607	0.0109196	0.011141	-0.0011405	0.0067955	0.00627162	0.000127054	-0.0025877	-0.0159279	-0.0107254	-0.00845332	0.00302838	0.00804025	-0.000293899	-0.0104234	-0.00446806	-0.00189358	0.00256288	0.00914853	0.00340495	0.0252292	0.0288215	0.00923186	0.0193689	0.021781	0.0134878	0.0165254	0.0265359	0.0121682	-0.00337405
	629.644	0.0221943	0.00570512	0.00283991	0.00164118	-0.00437507	0.0110722	0.017558	0.0100781	-0.00524784	-0.00396456	0.0023297	0.0132183	0.0115194	0.00852214	0.00526742	0.00585622	0.00378324	0.0124847	0.0134022	0.0138781	0.00994656	-0.00170847	0.00874708	0.00452247	0.000132689	-0.0014187	-0.0154699	-0.00570172	-0.00768119	0.00284871	0.00539485	-0.00134016	-0.0115592	-0.00539562	-0.00130306	-0.00148184	0.00830087	0.000559165	0.0230681	0.026503	0.0114487	0.0215616	0.022926	0.0137146	0.0175402	0.0277618	0.00967346	-0.00319871
	630.609	0.0200047	0.00572996	-0.000259263	0.003135	-0.00119813	0.0107348	0.017053	0.00696378	-0.00295723	-0.00218301	0.00335108	0.00904496	0.00862295	0.00796533	0.00633425	0.00588933	0.00212514	0.0128644	0.0139042	0.0163376	0.00920248	-0.00196913	0.00458301	0.0054124	0.000378058	-0.00174408	-0.0158802	-0.00563069	-0.00565629	0.00520143	0.00365003	0.000377528	-0.0117967	-0.00830765	-0.00432866	0.00368622	0.00856841	0.00354927	0.0222201	0.026936	0.0105011	0.020606	0.0215866	0.0112875	0.0171096	0.0259487	0.00990303	-0.00263875
	631.573	0.0198982	0.00719061	0.00138077	0.00581166	0.00266125	0.0128969	0.0167128	0.00805541	-0.00199528	-0.00158386	0.00106467	0.00663778	0.00746986	0.00544072	0.00845747	0.0109785	0.0032792	0.0119419	0.00890482	0.0143391	0.0114269	-0.00161592	0.00327062	0.00390505	-0.00111548	-0.00306246	-0.0138905	-0.00534031	-0.00700496	0.00483101	0.00567262	0.0012346	-0.00914625	-0.00944274	-0.00542841	0.00649613	0.00793772	0.0051523	0.0232478	0.0283972	0.00973273	0.0185503	0.0195519	0.00961062	0.0152631	0.0250358	0.011168	-0.00179681
	632.537	0.0202067	0.00665541	0.000649814	0.00525884	-0.000452673	0.0134988	0.0190367	0.0122348	-0.00344769	-0.00341074	0.00104428	0.00699877	0.00995466	0.00645113	0.00834329	0.00828186	0.00295815	0.0108127	0.00688706	0.0122115	0.00918755	-0.0021747	0.00483834	0.000655355	-0.00332582	-0.00392693	-0.0108624	-0.00260779	-0.00645981	0.00448886	0.00797302	0.00202699	-0.00977672	-0.00927373	-0.00424618	0.0032331	0.00729913	0.00520139	0.0205552	0.0269103	0.0130095	0.0193138	0.0200822	0.0137024	0.0176884	0.0264925	0.0120175	-0.00155947
	633.501	0.0230846	0.00418776	0.00177147	0.00482581	-0.00201698	0.0116066	0.0211675	0.0128917	-0.0041964	-0.00297085	0.00280002	0.00850163	0.012257	0.0100827	0.00781326	0.00101565	-0.00073932	0.0091816	0.0103517	0.0140342	0.00846886	-0.00219722	0.00632194	0.00187013	-0.00321822	-0.00313993	-0.0129435	-0.00433725	-0.00645298	0.00413835	0.00677746	0.0017255	-0.013088	-0.00942495	-0.00612918	0.00318196	0.00950183	0.00439064	0.0194882	0.0266781	0.0119092	0.0176447	0.020105	0.0148466	0.0166226	0.0258903	0.0130223	-0.0014865
	634.466	0.0261227	0.00405128	0.00169732	0.00179407	-0.00213916	0.00921192	0.0195078	0.012541	-0.0024585	-0.000133808	0.00270379	0.00918965	0.0109224	0.0091373	0.00876672	0.00304323	0.00064759	0.00855114	0.0110682	0.0155932	0.00923947	-0.00354015	0.0083285	0.00536148	-0.000890062	-0.00155825	-0.0159459	-0.00672245	-0.00854972	0.00233119	0.00532874	-0.00164497	-0.0137063	-0.00691448	-0.00472516	0.00610202	0.0103176	0.00471098	0.0214371	0.0270876	0.0102991	0.0164495	0.0204236	0.0127616	0.0148314	0.0229861	0.0115003	-0.00201075
	635.43	0.0282397	0.00560065	-0.000828124	-0.0015487	-0.005007	0.0127791	0.0200114	0.0151387	-0.00354643	0.000131695	0.000758039	0.0111973	0.0098468	0.00545447	0.00856391	0.00919578	0.00271249	0.00915723	0.0100323	0.0150838	0.00774528	-0.00361718	0.00885805	0.00456329	-0.000161995	-0.00234225	-0.0167335	-0.00624489	-0.00950311	0.00244031	0.00681186	-0.000357435	-0.0127389	-0.00675064	-0.00228299	0.0045668	0.0073339	0.00460136	0.0228435	0.0288933	0.0125752	0.0165948	0.0200768	0.012499	0.0153106	0.0241108	0.00773904	-0.00256817
	636.394	0.0251426	0.00449047	-0.00228556	-0.000801468	-0.00536924	0.0134971	0.0198247	0.0131049	-0.00723632	-0.00466455	-0.00139911	0.00856793	0.0082286	0.00220093	0.0081445	0.00994395	0.00543729	0.0103565	0.0109356	0.0151171	0.00774872	-0.00289295	0.00739102	0.00169406	0.000769125	-0.0023262	-0.0145001	-0.00346219	-0.00731775	0.00143332	0.00651466	-0.000280091	-0.0114468	-0.0113854	-0.00420523	0.0033771	0.00933056	0.0051184	0.0200155	0.0285489	0.0105347	0.0158445	0.0164837	0.0125626	0.0164362	0.0237027	0.00873636	-0.00279054
	637.358	0.0224327	0.00534507	-0.00339309	0.000506384	-0.00545655	0.0116801	0.0192181	0.00989635	-0.00682612	-0.00542183	-0.00018667	0.00671335	0.00705436	0.00519452	0.00860741	0.00599652	0.00707507	0.0116394	0.0129629	0.0138021	0.0103143	-0.00311418	0.0051915	0.00143535	0.000677324	-0.00167636	-0.0167299	-0.00297194	-0.00909599	0.00201627	0.00737515	-0.00154864	-0.0101368	-0.0119029	-0.00270023	0.00416842	0.0106543	0.00458244	0.0220605	0.0282275	0.00883286	0.0146001	0.0160965	0.0133192	0.0190834	0.0227893	0.0109832	-0.00360929
	638.323	0.0198837	0.00541663	-0.00604103	-0.00600845	-0.00800973	0.0108195	0.0172891	0.00751119	-0.00291941	-0.00147038	0.00327416	0.00747074	0.0095131	0.00787425	0.00996402	0.0065003	0.00453315	0.0122081	0.0115955	0.0136584	0.0106174	-0.00139773	0.00510023	0.000688076	-0.000396798	-0.00255163	-0.0174004	-0.00407585	-0.0105081	0.00529157	0.00881609	-0.00129239	-0.0110785	-0.00973259	-0.000290356	0.00464131	0.0106986	0.00270749	0.0198278	0.0266279	0.0110166	0.0157476	0.0171009	0.0107208	0.0191181	0.0244368	0.0110167	-0.00474053
	639.287	0.021911	0.00392759	-5.86469e-06	-0.00250153	-0.00458246	0.0134824	0.020797	0.0100677	-0.00270151	-0.00182826	0.00233772	0.0113455	0.0132707	0.00942722	0.0111226	0.00831465	0.00454146	0.0103715	0.00872859	0.0111892	0.0114909	0.00214578	0.0116671	0.00265838	-0.00181892	-0.00341104	-0.0162572	-0.00351399	-0.00840909	0.00490911	0.00632036	-0.000714246	-0.0135377	-0.0111115	-0.00029572	0.00302735	0.00834836	0.00379701	0.0197795	0.027336	0.00927223	0.0149965	0.0155527	0.0109559	0.0200929	0.0262562	0.0103835	-0.00446911
	640.251	0.0235821	0.00312612	0.0024639	0.00413932	-0.00123084	0.0153737	0.0226871	0.0121309	-0.0049599	-1.7561e-06	0.00127807	0.0126673	0.0120084	0.00807894	0.00941012	0.00771985	0.00500339	0.00854326	0.00838042	0.0100182	0.0100854	-0.000330254	0.0103153	0.00823725	-0.00180658	-0.00213728	-0.016815	-0.00363055	-0.00832998	0.00462899	0.00686255	-0.000347536	-0.0127972	-0.0119428	-0.00176537	0.00236981	0.00727446	0.0064136	0.0213658	0.0286413	0.00911277	0.0140806	0.0144629	0.0131802	0.0185823	0.0266041	0.00935091	-0.00372951
	641.215	0.0230554	0.00605115	0.000291246	0.00487282	-0.0017226	0.0144334	0.0182189	0.00988618	-0.005252	0.00249736	0.00276761	0.00854485	0.0107685	0.00542552	0.00659876	0.00696769	0.00211988	0.00823134	0.00913683	0.0129605	0.00806263	-0.000362865	0.00759079	0.00913371	0.000952388	0.00119075	-0.0160595	-0.00396801	-0.0077044	0.00529171	0.00786609	9.66959e-05	-0.0117335	-0.0124768	-0.00434119	0.00400965	0.00904879	0.00743902	0.0229273	0.0291982	0.0117656	0.0145513	0.014614	0.0142728	0.0168639	0.025524	0.00998039	-0.00170283
	642.179	0.024708	0.00895955	0.000388505	0.000481506	-0.00454391	0.0160194	0.019215	0.00958318	-0.00388424	0.00207643	0.0043719	0.00610948	0.0138425	0.00528798	0.00615283	0.00560891	0.000749376	0.00737859	0.00964707	0.0151061	0.00844666	0.000560393	0.00928374	0.00795868	0.00323941	0.00233566	-0.0166517	-0.00511766	-0.00842566	0.00457715	0.00752909	-0.000835962	-0.0117675	-0.0112492	-0.00514019	0.00496357	0.00924377	0.00766481	0.0247941	0.0280676	0.00987547	0.0144076	0.0143989	0.0123219	0.0157759	0.0231475	0.012676	-8.8757e-05
	643.144	0.0247299	0.00826264	0.0018325	0.00014472	-0.00689468	0.0178078	0.0219356	0.010347	-0.00431504	-0.00142111	0.00354947	0.00940247	0.0154498	0.00849907	0.00634238	0.00572436	0.00209797	0.00650558	0.0122515	0.013936	0.00876175	-0.00167656	0.00858628	0.00726132	0.00160057	-0.00147094	-0.016084	-0.0056302	-0.00852938	0.00211402	0.00767634	-0.00178744	-0.0122579	-0.00912555	-0.0035766	0.00602528	0.0106243	0.00929194	0.0241378	0.0288063	0.00642439	0.0139881	0.0159288	0.0113333	0.0163865	0.0231381	0.0119817	-0.00138151
	644.108	0.0226778	0.00639668	0.00217832	0.00176615	-0.00657633	0.0168021	0.0224383	0.011519	-0.00258398	-0.0024123	0.00368946	0.0082101	0.0111165	0.0080356	0.00301627	0.00755333	0.00162797	0.00970918	0.0140772	0.0135183	0.00876155	-0.00188966	0.00813413	0.00448561	0.000702678	-0.00356224	-0.0135083	-0.00410894	-0.00816922	0.00200129	0.0072659	-0.000820022	-0.0144547	-0.0111755	-0.00499927	0.00761193	0.0112062	0.00917757	0.021639	0.0267685	0.00720246	0.0163437	0.0165443	0.0102564	0.0166589	0.0235546	0.00810419	-0.00438882
	645.072	0.0242364	0.00620815	-0.0011327	0.00222321	-0.00722267	0.0161391	0.0222993	0.0157474	-0.00437383	-0.00394673	0.000569384	0.00441772	0.00697887	0.00392525	0.00103129	0.00525793	-9.82976e-05	0.0102838	0.0109936	0.0144168	0.00993656	-0.000835135	0.00945357	0.00415136	0.00164693	-0.00382355	-0.0101736	-0.00147491	-0.00531508	0.00335826	0.00728551	0.00176163	-0.0131037	-0.0125021	-0.00414015	0.00512186	0.0112382	0.00785448	0.0219568	0.0269529	0.00826832	0.0158481	0.015453	0.0107717	0.016795	0.0250365	0.00784112	-0.00557871
	646.036	0.0257731	0.00597254	-0.00448993	0.000465717	-0.00719878	0.0165694	0.0224917	0.0182618	-0.00671071	-0.00572929	-0.00314799	0.00450282	0.00769624	0.0052362	0.0028826	0.00353217	0.000771515	0.00603385	0.00692234	0.0107506	0.0104542	-0.00209039	0.00795504	0.00545048	0.000908557	-0.00364577	-0.00919011	-0.00286376	-0.00288686	0.0051004	0.00879668	0.00262391	-0.0135543	-0.0125611	-0.00450564	0.00263568	0.00885494	0.00717781	0.0227055	0.0274318	0.010476	0.0151677	0.0173135	0.0125286	0.016459	0.0255985	0.0106624	-0.00372731
	647.001	0.0253573	0.00573382	-0.00200653	0.000147737	-0.00331401	0.0162903	0.0232937	0.0174887	-0.00729064	-0.00533409	-0.00128995	0.00777912	0.0105459	0.00629975	0.00663788	0.00728305	0.00175358	0.00467584	0.00701456	0.00887909	0.00972151	-0.00108782	0.00860747	0.00550954	-0.00084833	-0.00208947	-0.0128768	-0.00596071	-0.00733977	0.00392184	0.00850674	-0.00156884	-0.0118932	-0.0112461	-0.00422692	0.00320546	0.00800222	0.00797957	0.0236382	0.027488	0.0108589	0.0157296	0.0184086	0.0122538	0.0153964	0.0242624	0.0129098	-0.00168874
	647.965	0.0235687	0.00540858	-0.000516451	0.000199844	-0.00394394	0.0133172	0.0215507	0.0115558	-0.00559575	-0.00388309	0.000916792	0.0100135	0.00933821	0.00502876	0.006956	0.00806192	0.00332738	0.00669996	0.00795932	0.00956597	0.011043	0.000773673	0.0104359	0.00417314	-0.000927722	-0.000116881	-0.0183194	-0.00745635	-0.0131208	0.00482022	0.0090476	-0.00141778	-0.0112265	-0.0102512	-0.00471955	0.00616449	0.00808957	0.00654338	0.0241527	0.0280914	0.0107239	0.0161102	0.0200675	0.0118468	0.0158208	0.022503	0.0112184	-0.0040705
	648.929	0.0226613	0.00549494	0.00139682	0.001235	-0.00479657	0.0111124	0.0179273	0.00978257	-0.00118395	-4.61201e-05	0.00244694	0.0133216	0.0100646	0.00675791	0.00551638	0.00628711	0.00333285	0.00793138	0.00875546	0.0115964	0.0127559	0.0016448	0.0119774	0.00338301	-0.000121751	-0.000933013	-0.0188662	-0.00348293	-0.0119512	0.00825916	0.0118345	0.0030155	-0.0110843	-0.007713	-0.00220101	0.00729104	0.00816789	0.00615962	0.0226956	0.0273975	0.0116601	0.0187853	0.0225713	0.012189	0.0175222	0.023712	0.00772987	-0.00698563
	649.893	0.0224091	0.00573805	0.00132722	0.000432316	-0.00545495	0.00947189	0.0162006	0.00990062	-0.00111703	-2.59763e-05	0.000958066	0.0135516	0.0110933	0.00801923	0.00423778	0.00661177	0.00270862	0.00859625	0.0105566	0.0142716	0.0091417	-0.000675541	0.00788664	0.0033427	-0.00272239	-0.001692	-0.0172889	-0.00205718	-0.00958171	0.00685444	0.0102785	0.00233156	-0.0106316	-0.00758062	-0.00262972	0.00662839	0.00731496	0.00802564	0.0222727	0.0255408	0.0135998	0.0199341	0.0208714	0.0119803	0.0144654	0.0243153	0.00865615	-0.0069358
	650.858	0.0232855	0.00561713	6.37546e-05	-0.00116694	-0.00697268	0.0110408	0.0178953	0.0109363	-0.00398383	-0.0022845	0.00118855	0.0105398	0.0127779	0.00872409	0.00244547	0.0034496	0.000306068	0.00920035	0.0121445	0.0146457	0.00936492	-0.00222019	0.00682024	0.00645311	-0.00102204	-0.0001298	-0.0190716	-0.00322486	-0.00767318	0.00530435	0.0073825	-0.000221511	-0.01207	-0.00849338	-0.00615457	0.00774461	0.00743312	0.0103105	0.0228311	0.0265138	0.0155745	0.019313	0.0197006	0.0124379	0.0119028	0.0226389	0.00992659	-0.00554813
	651.822	0.0241299	0.00687642	0.00291115	0.00321544	-0.00427518	0.0166359	0.0205544	0.013686	-0.00267352	0.00076242	0.00296636	0.00890219	0.0123569	0.00878529	0.00474756	0.00440567	0.00112653	0.011038	0.0132917	0.0166873	0.012996	-0.00147302	0.00805116	0.00697786	0.000296485	-0.00200762	-0.0182138	-0.0052628	-0.00573606	0.00368859	0.00699089	0.000705632	-0.0110721	-0.00881861	-0.00367212	0.00609238	0.00691409	0.00732844	0.0234243	0.0288171	0.0129915	0.0180287	0.0182505	0.013292	0.0145482	0.0257993	0.00838923	-0.00609374
	652.786	0.0247254	0.00834279	0.00534068	0.00901898	-0.0019995	0.0195903	0.0235036	0.015269	0.000852314	0.00470836	0.00460856	0.00928919	0.0126387	0.00957478	0.00837086	0.00558347	0.00412831	0.012629	0.0149937	0.0192697	0.013817	0.000604487	0.0080383	0.00703113	0.000283587	-0.00206652	-0.0173002	-0.00774144	-0.00706912	0.000858058	0.00719024	0.00125634	-0.00989647	-0.00919296	-0.00122483	0.00540408	0.00840822	0.00711984	0.0244536	0.0298355	0.0111338	0.0179863	0.0163602	0.0127309	0.0166667	0.0263797	0.00982656	-0.00526464
	653.75	0.0238511	0.00781322	0.00369324	0.0107883	-0.00119522	0.0176875	0.0253696	0.0151292	-0.000129866	0.00315039	0.00530724	0.00881548	0.0110505	0.00770241	0.00833201	0.00337155	0.00218125	0.0122427	0.0149476	0.0174422	0.0126203	0.000252323	0.0099692	0.00743184	0.00214262	-0.00107572	-0.0162113	-0.00600283	-0.00929105	0.00213353	0.0065703	0.00139699	-0.0117071	-0.00863035	-0.00243669	0.00885105	0.00980162	0.00950589	0.022108	0.0287505	0.00984029	0.0168097	0.0157691	0.0145992	0.0171045	0.023552	0.0111903	-0.00375372
	654.714	0.0235597	0.00753688	0.0028369	0.00898079	-0.00173487	0.0155325	0.0264982	0.0139642	-0.00328083	-0.000138909	0.00277017	0.00966974	0.0103644	0.00734243	0.00943853	0.00577321	0.00429208	0.0118508	0.0154084	0.0156296	0.0116235	-0.00101712	0.0131409	0.00647319	0.00198488	0.00149257	-0.016465	-0.00161968	-0.00703023	0.00501468	0.00762856	0.00123331	-0.0104084	-0.00719536	-0.00141398	0.00994876	0.00915906	0.00973117	0.0216975	0.0298117	0.0132374	0.0184956	0.0198514	0.0161673	0.0167286	0.0247235	0.0126012	-0.00312237
	655.679	0.0229633	0.00939946	0.00418943	0.00680014	-0.00274781	0.014308	0.0253496	0.0120605	-0.00431071	0.000710644	0.00234612	0.0140746	0.0146095	0.0128149	0.00940884	0.00969356	0.00542005	0.0123182	0.0159596	0.0176841	0.00876797	-0.00271027	0.0078779	0.00663125	0.00310393	0.00201661	-0.0189641	-0.00353042	-0.00680316	0.00536272	0.00879594	0.00228593	-0.00817413	-0.00811211	-0.00176342	0.00866034	0.00948347	0.00715129	0.0212597	0.0308995	0.0171634	0.0199535	0.0212553	0.0149273	0.0166818	0.0258897	0.0149361	-0.00255443
	656.643	0.021257	0.00848805	0.00516819	0.00538895	-0.00444231	0.0134336	0.0228156	0.0140839	-0.00355803	-7.70298e-05	0.00605498	0.0164445	0.0165042	0.0140715	0.0104209	0.0120918	0.00533534	0.012124	0.0160106	0.018	0.00853786	-0.00168197	0.00408744	0.00939137	0.00500587	0.00092755	-0.0187188	-0.00463292	-0.00776052	0.0069418	0.00968834	0.0017923	-0.00943435	-0.00805435	-0.00283979	0.00898959	0.0133477	0.00740184	0.0198479	0.0293116	0.0172849	0.0217162	0.0187848	0.0135864	0.0165602	0.0253857	0.0136416	-0.00202421
	657.607	0.0238002	0.0104829	0.00546894	0.00403697	-0.00348595	0.0159157	0.0225882	0.014525	-0.00369216	-0.0011362	0.00533202	0.0140358	0.0132341	0.0116916	0.0131677	0.0129102	0.00697301	0.0133377	0.0170122	0.0184201	0.0123259	0.000601401	0.00658365	0.0115177	0.00560196	0.00135986	-0.0161004	-0.00166665	-0.00752068	0.00663045	0.0106497	0.000639062	-0.00809198	-0.0082426	-0.000861921	0.0102758	0.0147868	0.00889715	0.0227614	0.0296366	0.0165998	0.0230345	0.0192376	0.0141138	0.0171783	0.0253395	0.00991144	-0.00145991
	658.571	0.0283269	0.013508	0.00575531	0.0033596	-0.00268432	0.0187432	0.0248684	0.014877	-0.00358475	-0.00097424	0.00282993	0.013804	0.0128357	0.0124773	0.00938686	0.0121351	0.00740036	0.0128782	0.0169975	0.0182877	0.0145607	0.00312162	0.0109697	0.0109434	0.00526605	0.00229992	-0.0155409	-0.000132814	-0.00405103	0.00646868	0.0122016	0.000876882	-0.0053537	-0.00621121	0.0013471	0.00927349	0.0146262	0.00876841	0.0259761	0.0321565	0.0163475	0.0249728	0.021707	0.0148934	0.0208149	0.0282373	0.0090382	-0.00106918
	659.536	0.0287134	0.0116143	0.00632073	0.00238636	5.11951e-05	0.0178901	0.0259104	0.0182978	-0.00105625	0.000473545	0.00392047	0.0174657	0.0158625	0.0123179	0.00807107	0.011102	0.00788016	0.0118227	0.015811	0.0165322	0.0148592	0.00482136	0.0114703	0.00887858	0.00376222	0.00147026	-0.0138494	-0.0021684	-0.00395113	0.00469885	0.00838917	0.000741244	-0.00454125	-0.00619511	-0.00145341	0.00695425	0.0119981	0.00976908	0.0258818	0.0306122	0.0146281	0.0254566	0.0226188	0.0143321	0.0216006	0.0288525	0.0104873	-0.00045403
	660.5	0.0282669	0.0102957	0.00749423	0.00445069	0.00102575	0.0192661	0.026066	0.0193236	0.000832528	0.00204111	0.00603486	0.0194641	0.0168078	0.0137119	0.00974933	0.0103701	0.00843095	0.0146492	0.0181971	0.0182274	0.0137326	0.00481238	0.0102843	0.0071582	0.00214588	-0.000996257	-0.0124462	-0.00295269	-0.00462561	0.00652912	0.00928601	0.00268355	-0.00574197	-0.0073817	-0.00434499	0.00820254	0.0116618	0.0128277	0.028574	0.0303077	0.0135483	0.0239298	0.023847	0.0148555	0.0183836	0.0291159	0.0127741	2.70382e-05
	661.464	0.0277208	0.00894872	0.00701873	0.00720988	-0.000389548	0.019914	0.0242985	0.0192319	-0.00029678	0.00079485	0.00461315	0.0187412	0.0179112	0.0174281	0.0110532	0.0114016	0.00888264	0.0191596	0.0210816	0.0202927	0.0106142	0.00146464	0.00835424	0.00550068	0.00327169	-0.00159869	-0.0105388	-0.000804147	-0.000404444	0.0074582	0.0118388	0.00298691	-0.00722202	-0.00794008	-0.00195765	0.00804393	0.0126165	0.0132582	0.0263801	0.0299824	0.0166873	0.0257539	0.0247932	0.0179936	0.0196798	0.0299753	0.0128578	-0.00110705
	662.428	0.0270412	0.0113458	0.0080629	0.00690029	0.00245803	0.0196912	0.024261	0.0209927	0.000868781	0.000563611	0.00477087	0.0179248	0.0185135	0.0184287	0.0132031	0.0137754	0.0117893	0.0213597	0.0195676	0.0217601	0.0118633	-0.0010073	0.0108991	0.0074975	0.00482856	0.00141268	-0.0106618	0.00128714	0.00187153	0.00493147	0.0111562	0.00309729	-0.0111074	-0.00977824	0.000486017	0.00634679	0.0138504	0.0116372	0.0254356	0.0304563	0.0207758	0.0289313	0.0269043	0.0207878	0.0236101	0.0319501	0.0125752	-0.000321778
	663.393	0.0271828	0.0139213	0.0113223	0.00740255	0.00289174	0.02057	0.0249329	0.019874	0.00270839	0.00376543	0.00648392	0.0152978	0.0166603	0.0149375	0.0126864	0.0128946	0.0117412	0.0233948	0.0171824	0.0237324	0.0162299	-0.00174949	0.0111675	0.00931191	0.00513721	0.00442271	-0.00912367	0.00224399	0.000816295	0.00857926	0.0124184	0.00576505	-0.00911179	-0.0059174	0.000675233	0.00916204	0.0162467	0.0143422	0.0258225	0.0312906	0.0191247	0.0263981	0.0276198	0.0169489	0.02653	0.0329307	0.0136077	0.00217835
	664.357	0.0270351	0.0129813	0.0142983	0.0116243	0.00291469	0.0230788	0.027562	0.0209895	0.00149007	0.00389021	0.00573409	0.0136249	0.0171569	0.0114324	0.0119645	0.0136521	0.0111384	0.0216519	0.0180921	0.0235987	0.0181812	0.00432582	0.0138181	0.0123656	0.0076063	0.00661531	-0.010184	0.000867752	-0.00384103	0.0115364	0.0143978	0.00486827	-0.00153058	0.00272566	0.00267658	0.0129622	0.0169209	0.016746	0.023567	0.0309863	0.0181796	0.0252724	0.0312877	0.0161102	0.0261213	0.0342255	0.0157087	0.00440507
	665.321	0.028459	0.0158482	0.0153126	0.0130718	0.00509641	0.0241537	0.0306224	0.0235326	0.00377482	0.0017742	0.00543676	0.0140638	0.0174022	0.0115202	0.0125712	0.0162672	0.0125001	0.0204409	0.0189685	0.0216966	0.0157339	0.0070091	0.0142402	0.0148738	0.00981572	0.00923389	-0.00982123	0.00229902	-0.00514802	0.00972781	0.013861	0.00346416	-0.000756123	0.0028381	0.00415725	0.0112589	0.0161682	0.0162481	0.0266047	0.0331592	0.0200142	0.0275332	0.0359553	0.019067	0.0263426	0.0360959	0.0177561	0.0039732
	666.285	0.0309772	0.0169976	0.0141614	0.010835	0.0033992	0.0231986	0.0262204	0.0226859	0.00574413	0.00216057	0.00579792	0.0160976	0.0177413	0.0152983	0.014493	0.0157548	0.0122037	0.020298	0.0173237	0.0186175	0.0115166	0.00301467	0.0118412	0.0116306	0.00517262	0.00554044	-0.0104439	0.00144758	-0.00573867	0.00709899	0.0138917	0.0029766	-0.000898692	-0.000438142	0.00442981	0.00891795	0.014668	0.0138352	0.0320311	0.0353024	0.0189521	0.0257992	0.0313192	0.0199868	0.0260662	0.0357473	0.0172556	0.00466583
	667.25	0.0237145	0.00472561	0.00283744	0.00529556	-0.00384674	0.016694	0.0184254	0.0125365	-0.00120269	-0.00356155	-0.000616022	0.0100909	0.0113597	0.00938026	0.0112584	0.00820162	0.00482655	0.0154228	0.0140373	0.0152709	0.0051859	-0.00392805	0.00300836	0.00269365	-0.00608322	-0.00747505	-0.0191647	-0.00942417	-0.0169262	-0.00267675	0.00673449	-0.00311845	-0.0107458	-0.0139351	-0.00441758	0.00396534	0.00655449	0.00664108	0.0255447	0.0269352	0.007963	0.0079845	0.00915581	0.00696092	0.0054737	0.0146946	0.00908594	-0.00466036
	668.214	0.0215731	0.000953384	-0.000444498	0.00414082	-0.00487292	0.0147923	0.0179099	0.010255	-0.00661886	-0.00525491	-0.00344464	0.00735675	0.00971968	0.00618943	0.00935649	0.00617011	0.00465645	0.0147742	0.0142048	0.0181501	0.00440929	-0.00667338	0.00117968	-0.00191226	-0.00711182	-0.00982693	-0.0221848	-0.0125821	-0.0210145	-0.00488966	0.0053764	-0.00457492	-0.0138572	-0.0179832	-0.00787858	0.00311347	0.00252928	0.0054224	0.0224232	0.0232107	0.00416237	0.00374504	0.00241268	0.000893649	-0.0034258	0.00263521	0.00717208	-0.00818544
	669.178	0.0275777	0.0110929	0.0116853	0.0117515	0.00206401	0.0222395	0.026701	0.0186929	-0.00180454	0.000758902	0.00355508	0.0143294	0.0177459	0.0159089	0.0107737	0.0130152	0.0113151	0.0193771	0.0191556	0.0218829	0.0110503	-0.000112906	0.00723902	0.00659929	0.00502679	0.00095375	-0.0126124	0.00121424	-0.00812073	0.00794866	0.0140762	0.00149636	-0.00574289	-0.00553102	0.00170567	0.00870513	0.00918028	0.0130306	0.0257836	0.0298456	0.0152127	0.0214197	0.0216633	0.0161175	0.0179603	0.0241737	0.0144764	-0.00105804
	670.142	0.0291645	0.0152229	0.0168868	0.0131194	0.00288613	0.0261732	0.0320598	0.0237858	0.00481017	0.00568618	0.00945276	0.0187243	0.0205639	0.02036	0.0132621	0.0170135	0.0157658	0.0220325	0.0237223	0.0219017	0.0160388	0.00522218	0.0137364	0.0169751	0.0126495	0.0102232	-0.0052155	0.00922454	0.00367887	0.0139394	0.0164466	0.00801102	-0.000425796	0.00445531	0.00682902	0.0119799	0.0151964	0.0173863	0.0281271	0.0349098	0.0247875	0.0325352	0.0348999	0.0266081	0.032324	0.0394553	0.0168601	0.00645355
	671.106	0.0308107	0.0166318	0.0189824	0.0124776	0.00460598	0.0279845	0.0339681	0.0270368	0.00737832	0.0100245	0.0122456	0.0226217	0.021881	0.0217486	0.017659	0.0223725	0.02082	0.0206669	0.0230943	0.0211561	0.0193175	0.00976034	0.018231	0.019164	0.0132883	0.0137853	-0.00395136	0.0112636	0.00690049	0.0140555	0.0172157	0.0105131	0.00124647	0.00744873	0.00464419	0.0138412	0.0186872	0.0187055	0.0296545	0.0373754	0.0287515	0.0365885	0.0382433	0.0271027	0.0356089	0.0432173	0.0190988	0.011101
	672.071	0.0326274	0.0210644	0.021152	0.013075	0.00706699	0.0282299	0.0352209	0.0305115	0.00838102	0.0106076	0.0134231	0.0263678	0.0245301	0.0224034	0.0195523	0.0278831	0.025329	0.0210106	0.0218745	0.0211474	0.0217919	0.0120434	0.0200305	0.0177498	0.0145551	0.0137908	-0.00491122	0.0138098	0.00527913	0.0142281	0.0185187	0.0111591	0.00325596	0.00936574	0.00548504	0.014081	0.0237549	0.0197364	0.0296791	0.0391703	0.0305186	0.0388334	0.0396229	0.0286397	0.0370052	0.0437266	0.0217535	0.00968231
	673.035	0.0298289	0.0207133	0.0217447	0.0110348	0.00675215	0.027978	0.0333993	0.0317441	0.00833262	0.00944094	0.0141151	0.0258843	0.0243483	0.0260329	0.0181719	0.0262574	0.0229218	0.0244725	0.0250944	0.0241135	0.0204662	0.00917716	0.0182378	0.018222	0.0158297	0.0126896	-0.00504283	0.0148011	0.00662385	0.0155769	0.01843	0.0109397	0.00321938	0.0100816	0.00760489	0.0153856	0.0240603	0.0192744	0.0261121	0.037938	0.0299584	0.0390785	0.0400031	0.0335046	0.0385649	0.0467263	0.0205034	0.00557847
	673.999	0.0322569	0.0227806	0.0221537	0.0136232	0.00709063	0.0316871	0.0327966	0.0335587	0.00622509	0.00782844	0.013842	0.0242143	0.0252094	0.0296218	0.0178699	0.0252285	0.0198289	0.0241183	0.0281887	0.0251932	0.0219156	0.0101931	0.0198144	0.018442	0.0159834	0.0121194	-0.00269559	0.0150305	0.00872365	0.0157422	0.0166281	0.0107737	0.00209727	0.0126356	0.00879029	0.0174894	0.0228749	0.0209368	0.0291605	0.0392776	0.0299193	0.0415899	0.0434556	0.0341232	0.0391702	0.0495646	0.0218476	0.00684417
	674.963	0.0341951	0.0243175	0.0243668	0.0165753	0.00882938	0.0346284	0.0363692	0.0337846	0.00576837	0.00689699	0.0142372	0.025266	0.0285991	0.0294584	0.0184437	0.0259266	0.0193453	0.0248128	0.0290081	0.0236244	0.0261113	0.0148786	0.0228982	0.0201488	0.0185845	0.0135533	-0.00120778	0.016975	0.010781	0.0146943	0.0171739	0.0129308	0.00423945	0.0154508	0.0108167	0.0193142	0.0261952	0.0234125	0.0310724	0.0403682	0.0343637	0.0457149	0.0492277	0.0311671	0.0413025	0.0490392	0.0257681	0.0104437
	675.928	0.0327169	0.0254318	0.0286984	0.0174085	0.0114188	0.0355689	0.0395647	0.0350864	0.00646868	0.00905992	0.0141007	0.0276565	0.0285513	0.0291738	0.0187038	0.0253271	0.020179	0.0278029	0.0280371	0.0236381	0.0257123	0.0137496	0.0230736	0.025605	0.0206011	0.0164224	-0.00239995	0.0168412	0.0131554	0.0147143	0.0163265	0.0114859	0.00746413	0.0157469	0.0104798	0.0211196	0.0275909	0.025902	0.0331944	0.0404438	0.037638	0.0450987	0.0474952	0.0323187	0.0441736	0.0487872	0.0258926	0.0116664
	676.892	0.03242	0.027454	0.0295165	0.0172517	0.0119743	0.0356217	0.0421826	0.0360939	0.00766559	0.00962129	0.0138903	0.0274116	0.0256188	0.0285798	0.020987	0.0255149	0.022557	0.0293303	0.0290689	0.0284499	0.0232181	0.00929166	0.0205274	0.0281772	0.020996	0.0177739	-0.00353637	0.0154591	0.0142474	0.0155311	0.0177272	0.0117357	0.00817627	0.0156778	0.00907535	0.0223396	0.0286205	0.0275914	0.0319197	0.0413674	0.0415654	0.0471362	0.0463312	0.0342363	0.0439976	0.0511519	0.0252339	0.0107126
	677.856	0.0332486	0.0287734	0.0308096	0.0173847	0.0112472	0.0365943	0.0420814	0.0376315	0.00835187	0.00899828	0.0150293	0.0270256	0.0245573	0.0277724	0.0213851	0.0268657	0.0230977	0.0296329	0.0339618	0.0315971	0.0264358	0.0119764	0.0231559	0.0255047	0.0191241	0.0187332	-0.000700948	0.0163231	0.0136853	0.0199039	0.0232451	0.014847	0.00785816	0.0176039	0.010085	0.0236193	0.031158	0.0312089	0.0313255	0.0410313	0.0414451	0.0510559	0.0495754	0.0337661	0.0458115	0.0524754	0.0257495	0.0102531
	678.82	0.0360077	0.0319385	0.0338258	0.017095	0.012319	0.0359763	0.0403991	0.0372045	0.00817272	0.0105631	0.0174973	0.0318695	0.0288997	0.0289544	0.0237578	0.0314747	0.0263399	0.0314435	0.0372631	0.0318048	0.0291671	0.0152517	0.0232654	0.0241195	0.01985	0.0213384	0.00294391	0.0195498	0.0141584	0.020788	0.0246051	0.0172667	0.00895309	0.0167334	0.010745	0.0232622	0.0325756	0.0321894	0.0345617	0.0445531	0.0405194	0.0535255	0.0511263	0.0361072	0.0494862	0.0555264	0.0259363	0.0111012
	679.785	0.0406669	0.0358815	0.0347701	0.0188644	0.0155549	0.0368347	0.0423436	0.0382985	0.00983568	0.0130586	0.0207143	0.0336076	0.0349023	0.0314503	0.0245956	0.0364878	0.030884	0.0344533	0.0357567	0.0305775	0.032029	0.0173404	0.0245835	0.0250829	0.0244142	0.0230034	0.00459543	0.0235726	0.0171386	0.0201682	0.0277933	0.0211819	0.0125756	0.0173892	0.012291	0.0220729	0.0310827	0.0300636	0.0393478	0.04816	0.0451834	0.0552613	0.0565431	0.0401462	0.0533871	0.0635213	0.0291933	0.0136063
	680.749	0.0422599	0.0362233	0.0352785	0.0191261	0.0174372	0.0357521	0.0441537	0.040112	0.0110175	0.0145889	0.0230833	0.0337862	0.0349946	0.0325569	0.0259085	0.0374866	0.0321611	0.0394822	0.0370745	0.0318086	0.0346909	0.020501	0.0279289	0.0287233	0.0300866	0.0253013	0.00597173	0.0277157	0.0217783	0.0222699	0.0299428	0.0214884	0.0157309	0.0233368	0.0141904	0.0268785	0.0329467	0.0328873	0.0408343	0.049618	0.0479367	0.0594512	0.0618876	0.0426819	0.0582787	0.069157	0.0331475	0.0153058
	681.713	0.0418575	0.0377729	0.0390809	0.0197329	0.0171471	0.0347459	0.0458121	0.0460326	0.012348	0.0168935	0.0225756	0.0383086	0.0374136	0.0365036	0.0309651	0.0391155	0.0333231	0.0421341	0.0377589	0.0338002	0.0339435	0.0217185	0.030975	0.0302458	0.0310802	0.0266623	0.00966089	0.030173	0.0262963	0.0253377	0.0306772	0.0204853	0.0181674	0.0298449	0.0150073	0.0296217	0.03692	0.0342973	0.0412335	0.0499823	0.049714	0.0642426	0.0680526	0.0477257	0.0612821	0.0734124	0.0322594	0.0136039
	682.677	0.0428327	0.0409882	0.0441182	0.0233795	0.0207345	0.0373073	0.0471989	0.0489783	0.0171335	0.0216365	0.0237834	0.0412415	0.0405585	0.0404158	0.034661	0.0400139	0.0336261	0.0405439	0.0381873	0.031132	0.0332442	0.0228	0.0316015	0.0322594	0.0341199	0.0309711	0.0124617	0.0305018	0.0287031	0.0272228	0.0332713	0.0217393	0.0201922	0.0326869	0.0198276	0.0267319	0.036209	0.0318925	0.0401706	0.0511197	0.0531142	0.0686945	0.073931	0.0516814	0.0631833	0.0775944	0.0317314	0.0154545
	683.641	0.0444601	0.0433864	0.0464729	0.0257149	0.0235051	0.0406266	0.0497977	0.0474349	0.019316	0.0236751	0.0259962	0.044365	0.0432534	0.0425843	0.0360397	0.0444792	0.0357452	0.042855	0.0415446	0.0316509	0.0378385	0.0276134	0.0349606	0.0382683	0.0385169	0.0348687	0.0130495	0.0322295	0.0311725	0.0296098	0.035141	0.0236945	0.0239512	0.0364193	0.0240638	0.0260388	0.0336967	0.0334284	0.0431571	0.0527068	0.0578603	0.0741212	0.0801231	0.0529863	0.0689197	0.0809287	0.0342487	0.0173744
	684.606	0.0465111	0.0464914	0.0482779	0.0249997	0.0229452	0.0411586	0.0524702	0.0492497	0.01987	0.0234446	0.027125	0.0443235	0.0438654	0.044487	0.0351014	0.0476287	0.0382194	0.0471043	0.0442974	0.0347083	0.0427588	0.031941	0.038767	0.0415963	0.0399465	0.037769	0.0126779	0.0357341	0.0304815	0.0326939	0.03693	0.0240035	0.0242716	0.0357963	0.0217821	0.0289507	0.0369859	0.0348185	0.0447043	0.0525633	0.06143	0.0755321	0.0816213	0.055887	0.0765033	0.0855724	0.0361172	0.0184643
	685.57	0.0461912	0.0486734	0.0508377	0.0265952	0.0228779	0.043615	0.0536897	0.0541419	0.0215236	0.024097	0.0286007	0.0442965	0.0443018	0.0483826	0.0355386	0.048507	0.040039	0.0498571	0.0469749	0.0372702	0.043839	0.0319326	0.0414186	0.0442028	0.0428254	0.0417928	0.0159476	0.0380662	0.0319755	0.0328138	0.0352102	0.0225449	0.024915	0.0347779	0.0211005	0.0337135	0.0446926	0.039699	0.0427962	0.0532699	0.0627545	0.0808593	0.0830516	0.0590188	0.0785412	0.0882067	0.0383767	0.0204885
	686.534	0.0444357	0.0493697	0.0548741	0.0308772	0.0233979	0.0451601	0.0544716	0.0568627	0.0241668	0.0244084	0.0313227	0.0456729	0.0444562	0.0502542	0.0381721	0.0507565	0.0429619	0.0507568	0.0506034	0.0405046	0.044445	0.0360766	0.042675	0.0447868	0.0454996	0.0409001	0.0190786	0.0417011	0.0365949	0.0346776	0.0339733	0.0237809	0.0292439	0.0410899	0.0243592	0.036269	0.0477849	0.0432354	0.0427405	0.0555246	0.0627143	0.0868166	0.0863069	0.0614861	0.0847154	0.0930393	0.039468	0.0218514
	687.498	0.0449095	0.0504936	0.059915	0.031812	0.0256292	0.0464992	0.0557881	0.0608082	0.0271123	0.0277358	0.0350475	0.048452	0.0477771	0.0542941	0.0401792	0.0504612	0.0460585	0.0488403	0.0519049	0.0401583	0.0456382	0.0402501	0.0438135	0.0483116	0.0472988	0.040933	0.0201961	0.045139	0.038177	0.0384709	0.0371932	0.0284132	0.0308876	0.0476515	0.0257747	0.038544	0.04906	0.0460691	0.0445316	0.0568408	0.0644381	0.0916623	0.0934645	0.0646904	0.0902024	0.0981307	0.0395708	0.0231139
	688.463	0.0467227	0.0530501	0.0642414	0.0311367	0.0292928	0.0495238	0.0592629	0.0647923	0.0280982	0.0320935	0.0371716	0.049986	0.050722	0.0575863	0.0412298	0.0512761	0.0500696	0.050048	0.0523115	0.040327	0.0469113	0.0401542	0.043656	0.0504052	0.0478304	0.0427266	0.0219554	0.0483671	0.0396288	0.038993	0.0420699	0.0310221	0.0329786	0.0497992	0.0252064	0.0388752	0.0504297	0.0465313	0.0435213	0.0551494	0.0693812	0.0977591	0.0996588	0.0671825	0.0927716	0.101369	0.0418051	0.0249422
	689.427	0.0510372	0.0566083	0.0684584	0.0334994	0.0338238	0.0530522	0.0611634	0.0663313	0.0285316	0.0362454	0.0408827	0.0508448	0.0507044	0.0571725	0.043575	0.0556925	0.0523772	0.0562703	0.0565984	0.0443243	0.0515056	0.0429126	0.0489113	0.0522407	0.0485881	0.0441097	0.0245949	0.0521312	0.0427477	0.0396092	0.0447658	0.031148	0.0364623	0.053369	0.0262759	0.0383573	0.050842	0.0472148	0.0465676	0.058078	0.0725875	0.100444	0.102049	0.069354	0.096951	0.105262	0.0436247	0.0244921
	690.391	0.0524913	0.0600062	0.06739	0.0333035	0.0335857	0.0538022	0.0621268	0.0646478	0.0295818	0.0360787	0.04334	0.0550927	0.0515232	0.0582225	0.0456836	0.0589737	0.0523545	0.0616322	0.0592695	0.0482386	0.0535025	0.0456011	0.0504832	0.0539277	0.053608	0.0472154	0.0245205	0.0541734	0.0453466	0.0402876	0.046344	0.0318076	0.0368722	0.0573303	0.0303436	0.041263	0.0529	0.0508857	0.0493024	0.0623784	0.0735102	0.103509	0.10366	0.0704969	0.10204	0.109119	0.0445717	0.0239916
	691.355	0.0539464	0.0631385	0.0648069	0.0328727	0.0313709	0.0545519	0.0657765	0.0677937	0.0323567	0.0364241	0.0457329	0.0571991	0.052056	0.0592912	0.0473209	0.062855	0.0537539	0.0636297	0.0580268	0.0495104	0.0538332	0.0460513	0.051428	0.0571167	0.0566514	0.0506833	0.0274308	0.0577098	0.0495264	0.0426363	0.0482835	0.0328613	0.0375278	0.0606638	0.0324572	0.0442509	0.0551629	0.0529993	0.0506994	0.0619239	0.0768366	0.10811	0.109736	0.0731751	0.109689	0.114454	0.046163	0.0269704
	692.32	0.0567536	0.0642136	0.0678965	0.0342653	0.032908	0.0561741	0.0663574	0.070341	0.0336173	0.0393735	0.0462437	0.056055	0.0519757	0.0608633	0.049833	0.0669784	0.056384	0.0645795	0.0582763	0.0495176	0.0575166	0.0483887	0.0554104	0.0618405	0.0574839	0.0536933	0.029818	0.0590479	0.0525223	0.046903	0.0529954	0.0353974	0.0412822	0.0628408	0.0334317	0.0463185	0.0587702	0.0542537	0.0506845	0.0620816	0.0821211	0.1153	0.118025	0.0768246	0.11409	0.1192	0.0469768	0.0297933
	693.284	0.0568738	0.065975	0.0754914	0.0371826	0.0376082	0.0591219	0.0668032	0.0721391	0.0330516	0.0420304	0.0459136	0.0578699	0.0558587	0.0641324	0.0495766	0.0668478	0.0585369	0.067758	0.0619405	0.0513825	0.0627923	0.0525657	0.0587259	0.0629999	0.0592828	0.0564774	0.0307141	0.0624132	0.0531886	0.0485992	0.0546516	0.0383703	0.0433351	0.0657815	0.0342514	0.0476033	0.0616942	0.057283	0.0493557	0.0659168	0.0847851	0.122169	0.124913	0.0811816	0.117459	0.124696	0.049681	0.030923
	694.248	0.0591864	0.0691412	0.0804885	0.040902	0.0412386	0.0605271	0.0693093	0.0769876	0.036951	0.0428718	0.0466237	0.0599343	0.0593871	0.0665279	0.0505236	0.0674077	0.0618791	0.0714272	0.0656587	0.0529158	0.0649446	0.0545418	0.0586655	0.0647604	0.0639069	0.0586492	0.0333628	0.0662472	0.0559607	0.0493107	0.0520112	0.0387842	0.0487463	0.0709027	0.0369309	0.0507464	0.0638257	0.0617769	0.0505739	0.069369	0.0855104	0.12437	0.126862	0.086139	0.121816	0.12805	0.0518953	0.0333615
	695.212	0.0621394	0.0735474	0.0812053	0.0426615	0.0392729	0.0621725	0.0700049	0.0800329	0.0391013	0.0434925	0.0481677	0.0642245	0.061043	0.0691489	0.0542116	0.0717447	0.0657784	0.0727006	0.0683054	0.052597	0.0642422	0.0555457	0.0605346	0.0684749	0.0675816	0.0602587	0.0369792	0.0690501	0.0631193	0.0520193	0.0524688	0.0390023	0.0524381	0.0740217	0.0398629	0.0536712	0.0664547	0.0633811	0.0529824	0.0739692	0.0910997	0.130984	0.133322	0.0891393	0.12801	0.13336	0.0531628	0.0350043
	696.177	0.0618074	0.0762262	0.0853198	0.0419143	0.0399759	0.0631757	0.0700099	0.0791177	0.0411212	0.0455786	0.0520119	0.0697693	0.0620497	0.0724479	0.0565497	0.0746822	0.0691994	0.0742733	0.0690205	0.0527897	0.0650287	0.0581921	0.0637795	0.0726011	0.069303	0.0634645	0.0400352	0.0721895	0.0685107	0.0530399	0.056416	0.0416221	0.0553066	0.0785202	0.0415522	0.0548079	0.0686053	0.0652756	0.0536261	0.0763364	0.095422	0.138607	0.141021	0.0897597	0.132319	0.138113	0.0543878	0.0360506
	697.141	0.0605395	0.0786896	0.0899663	0.043537	0.0445592	0.0643815	0.0732313	0.0836323	0.0442054	0.0474531	0.0544411	0.0713762	0.062644	0.0737735	0.0563328	0.0763447	0.0711713	0.0744096	0.0689568	0.053307	0.0674707	0.0607376	0.0675606	0.0757424	0.0710933	0.0653917	0.0417581	0.074993	0.0699843	0.054835	0.0603275	0.0440819	0.0570507	0.082164	0.0414048	0.054865	0.0701625	0.0678039	0.0550642	0.0748065	0.0953275	0.142421	0.144359	0.0897058	0.134274	0.141205	0.0583719	0.0365569
	698.105	0.0640714	0.0825165	0.0939106	0.0451443	0.0464241	0.0674539	0.0774869	0.0920353	0.045079	0.0476021	0.0564052	0.0712033	0.0650557	0.0749304	0.0570724	0.0781315	0.0716372	0.0755738	0.0719154	0.0553941	0.0710978	0.0609164	0.0687517	0.0786038	0.0741456	0.0656474	0.0431194	0.0790429	0.070891	0.0564553	0.0615949	0.0447166	0.0577007	0.0842491	0.0414214	0.057815	0.0725957	0.0702719	0.0575793	0.0759116	0.0968707	0.14736	0.146881	0.0916458	0.138487	0.145754	0.0594735	0.0370803
	699.069	0.069351	0.0860973	0.0976783	0.0445348	0.0462481	0.0691185	0.0793039	0.0943835	0.0464955	0.048482	0.0571134	0.0728922	0.0665723	0.0772743	0.0584514	0.0804537	0.0737079	0.0776233	0.0759223	0.0580919	0.0760176	0.0664695	0.0734601	0.080555	0.0777068	0.0695306	0.0442941	0.0846562	0.0741768	0.0597966	0.0646098	0.0459452	0.0594447	0.087832	0.0421874	0.061816	0.0763692	0.0720641	0.0604252	0.0783793	0.103181	0.152704	0.152222	0.0980087	0.146141	0.151444	0.0610456	0.0388458
	700.033	0.0707642	0.0888211	0.101215	0.0446547	0.048265	0.0694242	0.0809375	0.0938806	0.0468588	0.0495506	0.0586197	0.0747648	0.069135	0.0804395	0.061957	0.0835725	0.0760161	0.0810444	0.0803685	0.0596843	0.0770006	0.0692065	0.0737296	0.0853469	0.0828525	0.0765523	0.0468982	0.0872306	0.0754781	0.0624002	0.0683534	0.0474684	0.062367	0.0916795	0.0435688	0.063185	0.0794363	0.07456	0.0609037	0.0801559	0.107705	0.157955	0.159087	0.103305	0.151792	0.159468	0.0610487	0.039296
	700.998	0.0690186	0.0923482	0.102764	0.046152	0.0506285	0.0713511	0.0809782	0.0965399	0.047632	0.052355	0.0604637	0.0779892	0.0717815	0.0835601	0.0640966	0.0858912	0.0790571	0.084678	0.0827509	0.060776	0.0787199	0.0701345	0.0762001	0.0907052	0.0880624	0.0796263	0.0498389	0.0882864	0.0790467	0.0644035	0.069814	0.0497872	0.0647476	0.0933221	0.0448017	0.0633627	0.0797822	0.0764551	0.0615352	0.082012	0.109644	0.162815	0.165548	0.105274	0.156674	0.16478	0.0601954	0.0413577
	701.962	0.0689918	0.0927903	0.106642	0.0486162	0.0545537	0.0746767	0.0821554	0.100262	0.0492463	0.0548043	0.0619159	0.0803977	0.0711081	0.0837447	0.0637382	0.0880114	0.082232	0.0852965	0.0822279	0.0621351	0.0806382	0.0735215	0.0774241	0.0915823	0.089001	0.0816051	0.0507758	0.0889912	0.0830356	0.0679478	0.0695563	0.0506678	0.0672901	0.0944344	0.0462062	0.0654894	0.081742	0.0782662	0.061402	0.0833801	0.112836	0.167801	0.170815	0.109129	0.162939	0.169724	0.0609858	0.0427829
	702.926	0.069672	0.0930596	0.10853	0.0474182	0.0572397	0.0776537	0.085366	0.101408	0.0506426	0.0572557	0.0654457	0.081959	0.0721689	0.0854779	0.0637275	0.0880147	0.0816406	0.0862777	0.0824584	0.063228	0.0841182	0.077189	0.0797747	0.0929622	0.0887967	0.0834015	0.0527755	0.0917561	0.085212	0.0716123	0.0716499	0.0506972	0.0695199	0.0974186	0.0475487	0.0664984	0.0833144	0.0798755	0.0635734	0.0836575	0.117949	0.172396	0.174302	0.113017	0.170049	0.175856	0.0615125	0.0423299
	703.89	0.0713632	0.0964666	0.111729	0.0486616	0.0578433	0.077764	0.0878891	0.102429	0.051524	0.0568247	0.0665023	0.0815713	0.0738985	0.0876911	0.0635064	0.0881779	0.080453	0.0884163	0.0838151	0.0639921	0.0853207	0.0788383	0.0812232	0.0947512	0.0920369	0.0847959	0.0540107	0.097174	0.0862848	0.0726677	0.0730521	0.0513564	0.0702882	0.101918	0.0495233	0.066487	0.0831231	0.0809543	0.0653197	0.0852224	0.120953	0.175664	0.180194	0.11494	0.175194	0.179035	0.0627368	0.0420354
	704.855	0.0743424	0.098308	0.116907	0.0511207	0.0572327	0.0776279	0.0878635	0.104906	0.0529375	0.056999	0.067935	0.0819218	0.0759295	0.0896378	0.066053	0.0907558	0.0824884	0.0909807	0.0863478	0.0644052	0.086277	0.0810964	0.0832752	0.0979781	0.0957146	0.08891	0.0552439	0.101181	0.0874848	0.0732055	0.0736782	0.0539055	0.0715604	0.104992	0.0500898	0.0675315	0.0846435	0.0821425	0.0652989	0.0876785	0.121576	0.178583	0.185697	0.116213	0.177343	0.181096	0.0673266	0.0445311
	705.819	0.0754606	0.0967921	0.120537	0.0516531	0.0579251	0.0780827	0.0885687	0.10639	0.0553469	0.060341	0.0699495	0.0848628	0.0784909	0.0918722	0.0674657	0.093092	0.0878719	0.0922768	0.0892858	0.0648248	0.0883255	0.0845521	0.0849595	0.100518	0.0961185	0.0902896	0.0568447	0.104612	0.0898049	0.0746332	0.0765498	0.0547409	0.0743008	0.108268	0.0520336	0.0685521	0.0861466	0.0846088	0.0666732	0.0896833	0.12223	0.183739	0.189735	0.119396	0.17943	0.185465	0.0704563	0.045347
	706.783	0.0745356	0.0989317	0.122778	0.0534228	0.0603814	0.0793528	0.0905464	0.108334	0.055795	0.0623934	0.0699826	0.0876138	0.0811486	0.0941816	0.0679424	0.0940919	0.0913049	0.0918532	0.0902709	0.0654905	0.0893495	0.0851063	0.0865262	0.100589	0.0972319	0.0902162	0.0577387	0.105538	0.0933658	0.0796138	0.0804067	0.0563707	0.0767889	0.111515	0.0535944	0.06907	0.0860961	0.0855698	0.0685314	0.0900508	0.124069	0.188393	0.194616	0.124326	0.184054	0.190032	0.0720629	0.0460818
	707.747	0.0761374	0.10319	0.125051	0.0538738	0.0632242	0.0808809	0.0911107	0.10922	0.0548256	0.0618071	0.0706061	0.0883654	0.0809554	0.094021	0.0701555	0.0949184	0.0910722	0.0920643	0.0905839	0.0669095	0.0908613	0.0846158	0.0877727	0.102724	0.0995649	0.0911692	0.0581156	0.10387	0.0925372	0.0810605	0.0811994	0.0598209	0.0807271	0.114807	0.0554645	0.0698415	0.0863451	0.0861516	0.0691055	0.0901947	0.125899	0.191715	0.198972	0.125886	0.189736	0.194557	0.0724582	0.0487014
	708.712	0.0772208	0.104776	0.128324	0.0538512	0.0649889	0.0839968	0.0932305	0.112328	0.0558723	0.0618039	0.071661	0.0885423	0.0807296	0.0935719	0.0712764	0.0976473	0.0911075	0.0950957	0.092248	0.0679662	0.0928297	0.0876145	0.0922375	0.1051	0.0994196	0.0925431	0.0610772	0.106027	0.0945669	0.0807561	0.0813947	0.0616099	0.0820261	0.115654	0.0579009	0.0712782	0.0890457	0.0879314	0.0700254	0.0919265	0.129886	0.195396	0.201862	0.127039	0.195105	0.199756	0.0723954	0.049758
	709.676	0.078291	0.104778	0.129486	0.0552283	0.0665777	0.0865039	0.0942855	0.115238	0.0585347	0.06425	0.0727189	0.0897535	0.082337	0.0954107	0.0718518	0.09972	0.0936938	0.0962142	0.0929118	0.0676588	0.0943126	0.0902367	0.0941122	0.105456	0.100996	0.0944489	0.0630331	0.109824	0.0986443	0.0805859	0.0821789	0.0608435	0.0816376	0.115937	0.05815	0.0741655	0.0921863	0.0896058	0.0705216	0.0947337	0.133898	0.200009	0.205598	0.128198	0.196676	0.201979	0.0731274	0.0485057
	710.64	0.0801631	0.105609	0.129543	0.0550771	0.0672723	0.0857109	0.0940765	0.115504	0.0600135	0.0653251	0.0743129	0.0915041	0.0846203	0.0981245	0.0726152	0.101016	0.0966952	0.0951882	0.0924184	0.0670863	0.0945693	0.0915437	0.0956696	0.106856	0.103953	0.096296	0.0639453	0.112487	0.10149	0.0824174	0.0843572	0.0615203	0.0839771	0.118957	0.0572054	0.0769968	0.0932788	0.0914194	0.0718063	0.0963739	0.133241	0.202637	0.209323	0.127976	0.197227	0.203219	0.073031	0.0490506
	711.604	0.0823999	0.107839	0.130358	0.0554565	0.0676179	0.0845654	0.0944414	0.11511	0.0598051	0.0642379	0.0742504	0.0914828	0.0858955	0.0997443	0.072791	0.10268	0.0975186	0.0956831	0.0930752	0.0680134	0.0965862	0.0940275	0.0976345	0.110287	0.105359	0.0973078	0.0648851	0.114597	0.102958	0.0841031	0.0867597	0.0622456	0.0867715	0.121813	0.057797	0.0778606	0.0933486	0.0926068	0.0714032	0.0967994	0.132617	0.206282	0.211448	0.128706	0.199669	0.205535	0.0721719	0.0496559
	712.568	0.0841504	0.110906	0.1335	0.0575837	0.0683965	0.0846792	0.0956835	0.117199	0.0616288	0.0645755	0.0736604	0.0926057	0.0850779	0.0996718	0.0711802	0.101394	0.0951844	0.0976702	0.0947728	0.0700801	0.0998252	0.0963352	0.10095	0.112277	0.106361	0.096933	0.0665695	0.115927	0.10429	0.0851751	0.0880837	0.0625619	0.0874848	0.124278	0.0589578	0.0775395	0.0945589	0.0950577	0.0733784	0.0979567	0.13472	0.209945	0.213819	0.131073	0.20369	0.208767	0.0724532	0.0485494
	713.533	0.0828103	0.110993	0.136153	0.0584513	0.068442	0.0858374	0.0975231	0.118845	0.0632701	0.0650329	0.0749196	0.0942533	0.0829027	0.100253	0.0704378	0.099609	0.0958597	0.0996773	0.0955529	0.0691097	0.101726	0.0972647	0.10107	0.112866	0.1081	0.0984974	0.0674944	0.116128	0.104904	0.0858456	0.0872385	0.0633878	0.089259	0.125934	0.0593749	0.0788778	0.0980345	0.0975029	0.0735579	0.0983035	0.135396	0.212566	0.218722	0.134526	0.206608	0.212261	0.0745862	0.0483388
	714.497	0.0835424	0.112547	0.137249	0.0571889	0.0692102	0.0867129	0.0979609	0.118321	0.0636958	0.0662414	0.0765781	0.0953044	0.0848465	0.102279	0.0715528	0.100316	0.0968761	0.0998419	0.0946238	0.0676065	0.102492	0.0986561	0.101831	0.114579	0.11071	0.10006	0.0688154	0.11754	0.106575	0.0869303	0.0879666	0.0653539	0.0923917	0.127132	0.0590547	0.0800338	0.100059	0.0979316	0.0739752	0.0986616	0.135968	0.215129	0.223299	0.135251	0.207522	0.214109	0.0755327	0.0492851
	715.461	0.0850886	0.115007	0.139408	0.0580164	0.070962	0.08659	0.0971903	0.117748	0.0641312	0.0671589	0.0783346	0.0957033	0.0871419	0.10234	0.0738425	0.102283	0.0979712	0.101491	0.0952256	0.068383	0.103085	0.0999994	0.102963	0.116761	0.112728	0.101772	0.0698833	0.120523	0.108248	0.08935	0.0912587	0.0679568	0.0930794	0.128427	0.0599197	0.0813082	0.100434	0.09845	0.0749028	0.10015	0.139224	0.218947	0.227206	0.135224	0.209555	0.21698	0.0754669	0.0494506
	716.425	0.0861217	0.115549	0.142146	0.0602381	0.0736354	0.0879816	0.0974755	0.119779	0.0656345	0.0693902	0.0789094	0.0952403	0.0875162	0.102279	0.0745095	0.10352	0.0997055	0.103769	0.096725	0.0681145	0.102782	0.100647	0.105333	0.118543	0.112388	0.10288	0.0723769	0.123125	0.109299	0.0935183	0.0940146	0.0701896	0.0938529	0.130772	0.0615801	0.0820852	0.10116	0.0988849	0.0772117	0.102252	0.139075	0.21894	0.22643	0.137165	0.212238	0.218693	0.0763346	0.0498433
	717.39	0.0864188	0.116027	0.143004	0.061444	0.0754689	0.0870661	0.0976496	0.120322	0.0663188	0.0708133	0.0786205	0.0941355	0.08765	0.102162	0.0738352	0.10406	0.101631	0.10381	0.0973675	0.0681412	0.103128	0.102706	0.107002	0.119675	0.112759	0.104296	0.0746363	0.12454	0.109777	0.0958918	0.0955765	0.0711582	0.0934283	0.131837	0.0616117	0.0828451	0.101392	0.100062	0.0778586	0.102943	0.137386	0.219485	0.226533	0.139498	0.215983	0.221363	0.0766205	0.0505185
	718.354	0.086331	0.116323	0.144354	0.0623099	0.0750459	0.0861786	0.0982052	0.119424	0.0672983	0.0701704	0.0790688	0.0949864	0.087443	0.101948	0.0738514	0.10479	0.101132	0.102486	0.0968578	0.0685886	0.105451	0.105117	0.109304	0.121716	0.113754	0.104238	0.0755556	0.12701	0.111422	0.0947522	0.0952175	0.0701724	0.0951279	0.132585	0.061239	0.0849008	0.100993	0.10149	0.0785192	0.100886	0.13818	0.224112	0.229364	0.139709	0.218268	0.223792	0.0761403	0.0511624
	719.318	0.0858841	0.114909	0.146107	0.0623607	0.0748213	0.0879205	0.100013	0.119776	0.0679629	0.0691415	0.079569	0.0968968	0.0871153	0.102477	0.0736327	0.105364	0.101151	0.101112	0.0962552	0.0683732	0.10648	0.105394	0.109025	0.121299	0.116034	0.1037	0.0766736	0.128227	0.114333	0.0944591	0.0960188	0.0689432	0.0973294	0.134838	0.0623839	0.0864128	0.101452	0.102154	0.078466	0.100174	0.138122	0.224177	0.23244	0.139102	0.21848	0.223533	0.0764573	0.051147
	720.282	0.0860246	0.112321	0.145533	0.0614959	0.0743331	0.0895845	0.10173	0.120889	0.0694359	0.0707374	0.080939	0.0971927	0.0870438	0.102537	0.074546	0.105567	0.102955	0.102093	0.0964136	0.0691886	0.108069	0.108573	0.110934	0.120805	0.11835	0.104116	0.0775856	0.129292	0.116035	0.0953984	0.0971636	0.0700111	0.0983629	0.136384	0.0651293	0.0872481	0.103084	0.101276	0.0793326	0.101792	0.139333	0.221177	0.231731	0.141422	0.219388	0.224542	0.0758014	0.0497357
	721.247	0.0872946	0.114103	0.145453	0.0614172	0.0746193	0.0890469	0.100465	0.120083	0.0703363	0.0721831	0.0824177	0.0966522	0.0861637	0.102236	0.0756481	0.106559	0.105438	0.103229	0.0962309	0.0698808	0.110106	0.112186	0.113492	0.122589	0.118591	0.104651	0.079182	0.130295	0.116319	0.0978634	0.0982968	0.0721976	0.100129	0.137891	0.0662564	0.0861902	0.103491	0.101352	0.0810985	0.10453	0.142471	0.222451	0.23326	0.144945	0.221442	0.227576	0.0756774	0.0501739
	722.211	0.0884163	0.117177	0.147218	0.0617663	0.0744924	0.0889394	0.100203	0.119958	0.0701558	0.0721327	0.0820042	0.0976816	0.087669	0.102927	0.0746641	0.10587	0.105837	0.103719	0.0972993	0.0707462	0.110474	0.111027	0.114176	0.124404	0.118912	0.10497	0.0795131	0.130602	0.116132	0.100178	0.0990539	0.074592	0.100167	0.138109	0.064223	0.0844719	0.103001	0.10187	0.0814137	0.104872	0.143755	0.22657	0.236754	0.143988	0.220425	0.228306	0.0768347	0.0515619
	723.175	0.087708	0.116771	0.148425	0.0619247	0.0765454	0.0890362	0.0997015	0.120657	0.0695189	0.07118	0.0812654	0.0989601	0.0889889	0.104463	0.0736194	0.105451	0.105243	0.10337	0.098347	0.0699574	0.110472	0.10972	0.113077	0.124556	0.118136	0.105839	0.0800603	0.132291	0.115762	0.0990621	0.0989496	0.0739192	0.0996698	0.138447	0.0638793	0.0842542	0.104516	0.101908	0.0808001	0.103616	0.143714	0.229803	0.239962	0.142675	0.22041	0.228234	0.0784653	0.0528625
	724.139	0.0870267	0.116562	0.148384	0.0606599	0.0775238	0.0893968	0.101456	0.12177	0.070084	0.0714963	0.0806199	0.0992625	0.0886841	0.105362	0.0734509	0.105874	0.104323	0.102984	0.097025	0.06849	0.110226	0.109835	0.112629	0.124643	0.11831	0.105945	0.0808132	0.133522	0.116988	0.0978949	0.0994244	0.0725043	0.0996435	0.139022	0.06545	0.0843906	0.105176	0.103046	0.0800379	0.102249	0.144812	0.232488	0.241274	0.144426	0.223651	0.229692	0.0791891	0.0531174
	725.104	0.0868065	0.117047	0.148821	0.0614722	0.0772442	0.0891032	0.102737	0.121043	0.0713577	0.0725599	0.0821761	0.0976776	0.0877932	0.104114	0.0750428	0.106451	0.104317	0.102841	0.097011	0.0687424	0.109642	0.107327	0.109944	0.124039	0.119177	0.105493	0.0804907	0.132456	0.118637	0.0978929	0.0997617	0.0729408	0.100424	0.139465	0.0672536	0.0853905	0.10605	0.10364	0.0796471	0.102461	0.145411	0.236701	0.24303	0.143981	0.22688	0.229576	0.0787977	0.0533245
	726.068	0.0877947	0.117939	0.148277	0.0617445	0.0770591	0.0889718	0.101288	0.119578	0.0722633	0.073148	0.084838	0.097578	0.0882103	0.103602	0.0758706	0.108094	0.104769	0.102088	0.0977911	0.0700976	0.1076	0.101215	0.104276	0.123992	0.120443	0.105913	0.0792278	0.131084	0.118347	0.0976618	0.098907	0.0729747	0.100533	0.140144	0.0672183	0.0852944	0.105746	0.103303	0.0803776	0.103335	0.146259	0.242492	0.244407	0.143519	0.228874	0.230738	0.0766863	0.053974
	727.032	0.0884382	0.118013	0.147168	0.0609155	0.0766636	0.0881704	0.10111	0.12026	0.0700483	0.0717629	0.0830044	0.0985437	0.0888147	0.103778	0.0761182	0.106804	0.104535	0.101833	0.0970425	0.0705221	0.108813	0.104777	0.10605	0.124263	0.120232	0.107249	0.0796725	0.131301	0.118017	0.0986101	0.0981005	0.0722508	0.100802	0.139871	0.0656536	0.0843214	0.105005	0.102231	0.0794791	0.103058	0.146185	0.239766	0.244816	0.145609	0.23065	0.232794	0.0759395	0.0538577
	727.996	0.0876084	0.117402	0.148715	0.0616437	0.0769225	0.0882842	0.101058	0.120405	0.0672978	0.0698113	0.0798735	0.0976007	0.0881475	0.103454	0.0767835	0.105387	0.104902	0.103375	0.0974138	0.0702029	0.110672	0.110489	0.111829	0.125621	0.119896	0.107173	0.0815277	0.132328	0.119371	0.0980181	0.0977485	0.0712864	0.100519	0.139387	0.0653268	0.0839727	0.105278	0.102391	0.0782707	0.103762	0.145337	0.235054	0.244513	0.146874	0.231968	0.232813	0.0774766	0.0543291
	728.96	0.087408	0.118732	0.150914	0.063157	0.0780519	0.0891281	0.100269	0.120441	0.068885	0.0703388	0.0804974	0.0976481	0.0888949	0.104702	0.0773472	0.106101	0.104959	0.104295	0.0981248	0.070628	0.11029	0.111702	0.113243	0.127436	0.12155	0.106492	0.0824682	0.134372	0.118271	0.0977532	0.0991902	0.0720762	0.100042	0.13963	0.0671358	0.0842612	0.105241	0.102686	0.0781817	0.104604	0.144225	0.234253	0.243953	0.145192	0.234594	0.235903	0.0780174	0.0543543
	729.925	0.0876613	0.121253	0.150219	0.0628361	0.0765867	0.0879465	0.099608	0.121603	0.0700015	0.0717348	0.0819174	0.0991684	0.0899201	0.105065	0.0777336	0.106058	0.104835	0.104048	0.0995804	0.0710936	0.111419	0.112726	0.112796	0.126583	0.122851	0.108179	0.0824514	0.136373	0.117903	0.098842	0.100095	0.0737207	0.100998	0.140141	0.0671242	0.0852833	0.105049	0.103311	0.079516	0.104773	0.144227	0.235267	0.246667	0.145523	0.2369	0.239355	0.0778675	0.0549483
	730.889	0.0888336	0.121686	0.14994	0.061524	0.0762013	0.0888198	0.10057	0.123092	0.0707219	0.0729136	0.0821189	0.0990105	0.0899485	0.104671	0.0769527	0.105915	0.104272	0.104248	0.0997698	0.0714587	0.113344	0.113154	0.112524	0.127398	0.122268	0.110126	0.0835439	0.137758	0.120922	0.100285	0.101145	0.0733596	0.102775	0.142414	0.0678465	0.0865616	0.105927	0.104183	0.079889	0.104233	0.146089	0.23885	0.249744	0.146788	0.237211	0.237927	0.078466	0.0553767
	731.853	0.0904383	0.122256	0.150964	0.0620636	0.0777872	0.0900476	0.102296	0.12406	0.0716416	0.073437	0.0828898	0.0988447	0.0893299	0.105374	0.0764064	0.106446	0.104536	0.105013	0.0995531	0.0716312	0.114944	0.114856	0.115351	0.12845	0.123369	0.111737	0.0856556	0.139571	0.12401	0.101211	0.102447	0.0732442	0.104747	0.145399	0.0682573	0.0873178	0.106734	0.10523	0.0813393	0.104634	0.146431	0.24058	0.249812	0.146822	0.237332	0.237539	0.0784937	0.0546854
	732.817	0.0912417	0.124024	0.152058	0.0635168	0.078902	0.0898412	0.10183	0.123317	0.0715505	0.0739089	0.0834255	0.0980508	0.0886449	0.105732	0.0768776	0.107335	0.104679	0.105507	0.100099	0.0719835	0.115303	0.117096	0.116048	0.129105	0.125161	0.112827	0.0861816	0.140281	0.124944	0.101981	0.103341	0.0738699	0.106006	0.147625	0.0677709	0.0894105	0.107833	0.106325	0.0821892	0.105715	0.145768	0.240753	0.250534	0.147221	0.239857	0.239008	0.0773915	0.054149
	733.782	0.0923816	0.126031	0.154029	0.0636843	0.0788778	0.0907255	0.102587	0.124976	0.0711244	0.0752514	0.0833884	0.0985468	0.0888294	0.106216	0.0771714	0.107471	0.104164	0.104465	0.0993281	0.0720976	0.117254	0.119568	0.117981	0.131441	0.126749	0.114703	0.0863777	0.142177	0.125645	0.104524	0.104783	0.0756395	0.106227	0.148257	0.0682189	0.0902699	0.10929	0.106588	0.0823355	0.106259	0.146947	0.240638	0.251929	0.147746	0.240969	0.241794	0.0778323	0.0540834
	734.746	0.0922586	0.12659	0.154607	0.0634391	0.0779761	0.0916069	0.104437	0.127397	0.0710088	0.075826	0.0834243	0.100189	0.0902564	0.107436	0.0771626	0.107029	0.104198	0.104767	0.0999873	0.0719625	0.119848	0.121162	0.120866	0.134667	0.129392	0.11684	0.0878885	0.145679	0.127778	0.107092	0.107464	0.0779245	0.107418	0.149517	0.0689892	0.0904388	0.109174	0.106499	0.0819935	0.107218	0.149593	0.243275	0.254246	0.147715	0.241442	0.243238	0.0789922	0.0545967
	735.71	0.0932482	0.13002	0.154675	0.063167	0.077809	0.091512	0.105507	0.126779	0.072369	0.0769729	0.0844371	0.101603	0.0908108	0.108282	0.0779054	0.106859	0.104642	0.106954	0.101671	0.072212	0.122314	0.122788	0.123913	0.137812	0.132173	0.120243	0.0905812	0.148906	0.130957	0.109067	0.109399	0.0807993	0.108395	0.151105	0.0685339	0.0920137	0.110291	0.108256	0.0832856	0.109285	0.150394	0.245115	0.255163	0.148193	0.244491	0.244807	0.0793046	0.0549869
	736.674	0.0958226	0.135688	0.15544	0.0631922	0.078834	0.0919181	0.106594	0.12608	0.0745565	0.0781533	0.0852664	0.101922	0.0906922	0.108732	0.0788822	0.107839	0.104551	0.108146	0.102464	0.0733195	0.125833	0.124781	0.126615	0.140266	0.134134	0.123222	0.0947699	0.15325	0.135203	0.11102	0.111535	0.082915	0.109958	0.153968	0.0686808	0.0945291	0.113753	0.110434	0.0856452	0.111223	0.150174	0.246467	0.255287	0.148071	0.247344	0.246277	0.0797384	0.0551474
	737.639	0.097737	0.137957	0.157859	0.0643898	0.0794314	0.0925839	0.107828	0.12832	0.0769146	0.0805571	0.0873977	0.101434	0.0907421	0.109495	0.0794618	0.108559	0.105458	0.10813	0.102436	0.0739913	0.129049	0.129179	0.131369	0.142456	0.137293	0.125609	0.097845	0.15699	0.137885	0.11458	0.114791	0.084387	0.112774	0.158923	0.0704683	0.0973247	0.115235	0.11289	0.0870648	0.113207	0.15009	0.247168	0.25719	0.146817	0.248772	0.246808	0.0790182	0.0549752
	738.603	0.0990374	0.138822	0.161408	0.0653217	0.0797901	0.0928017	0.109597	0.130281	0.0793975	0.0828653	0.089728	0.101712	0.0920922	0.110758	0.0804619	0.10871	0.107493	0.108713	0.103195	0.0743778	0.132539	0.135106	0.135995	0.145896	0.142281	0.129077	0.100527	0.160532	0.140505	0.118593	0.117858	0.085802	0.116366	0.163754	0.0723404	0.0993077	0.115452	0.113837	0.0872225	0.115196	0.150837	0.250248	0.260788	0.147791	0.250701	0.248932	0.0785854	0.05566
	739.567	0.100903	0.142327	0.164259	0.0666487	0.0813233	0.0931255	0.111148	0.131845	0.0794061	0.0832996	0.090408	0.103335	0.0937273	0.111809	0.0811803	0.109907	0.108186	0.10967	0.104559	0.0745867	0.137583	0.140583	0.141832	0.150669	0.146541	0.133711	0.104539	0.166493	0.145174	0.122233	0.121833	0.0886005	0.118721	0.167471	0.0735592	0.101413	0.116594	0.114228	0.0886728	0.117442	0.151965	0.252741	0.263323	0.150423	0.253658	0.252037	0.0785449	0.0563358
	740.531	0.103495	0.145809	0.166532	0.0676578	0.0825297	0.0935951	0.111735	0.133023	0.0799677	0.0851637	0.091671	0.104051	0.0940639	0.112708	0.0818084	0.111555	0.108285	0.110033	0.105157	0.0741169	0.14232	0.146902	0.147018	0.156667	0.151173	0.137968	0.109057	0.173045	0.150099	0.126265	0.126754	0.0924277	0.121401	0.170132	0.0741992	0.104665	0.118918	0.1164	0.0898115	0.120545	0.154137	0.253672	0.265407	0.151407	0.255786	0.25462	0.0785635	0.056949
	741.495	0.105937	0.148916	0.169558	0.0681293	0.0838417	0.0944183	0.113244	0.133879	0.0817709	0.0874734	0.0930898	0.104759	0.0940037	0.114262	0.0818556	0.112043	0.107883	0.109492	0.105715	0.0738479	0.146386	0.152076	0.152127	0.161269	0.155894	0.142891	0.113025	0.179227	0.153683	0.130006	0.130591	0.0951916	0.12493	0.174489	0.0761618	0.107861	0.121667	0.120012	0.0911503	0.123984	0.155616	0.255576	0.266464	0.151524	0.256741	0.256119	0.0791483	0.05798
	742.46	0.107869	0.152307	0.17154	0.0687737	0.0843711	0.0953775	0.115341	0.134212	0.0838375	0.0882745	0.0939204	0.105395	0.0939009	0.115141	0.0819044	0.11168	0.108342	0.110441	0.106591	0.0741633	0.149818	0.156055	0.155282	0.16368	0.159907	0.146247	0.11648	0.183988	0.157107	0.133821	0.133195	0.097666	0.128055	0.178604	0.078012	0.110468	0.123627	0.122238	0.0932079	0.127155	0.156548	0.257084	0.266872	0.152055	0.258111	0.256371	0.0794186	0.0587044
	743.424	0.109477	0.155898	0.173051	0.0695463	0.0855507	0.0962399	0.117008	0.135766	0.0856323	0.0892909	0.094907	0.106116	0.0941542	0.115507	0.0829917	0.111795	0.108674	0.111983	0.106722	0.0747072	0.153446	0.160428	0.159869	0.166428	0.162435	0.148496	0.120063	0.187657	0.161649	0.137021	0.137086	0.0992187	0.130559	0.182948	0.0790172	0.112526	0.125535	0.123991	0.0955757	0.129215	0.157568	0.257894	0.268621	0.152304	0.259816	0.256943	0.0797211	0.0581903
	744.388	0.111081	0.158694	0.175388	0.0703938	0.0868047	0.0966309	0.118049	0.137718	0.0867121	0.0912561	0.0957738	0.106851	0.095473	0.117115	0.0831513	0.112326	0.108291	0.112813	0.107483	0.075489	0.156696	0.164105	0.163984	0.169875	0.165131	0.151824	0.122691	0.190741	0.164633	0.138878	0.140292	0.100166	0.132964	0.186494	0.0798615	0.114986	0.127017	0.12561	0.0970664	0.131111	0.158138	0.258414	0.270454	0.152782	0.262802	0.258202	0.0801671	0.058064
	745.352	0.111707	0.160491	0.177422	0.0713892	0.0872976	0.09714	0.118622	0.139202	0.0864594	0.0918894	0.0958627	0.107697	0.0968703	0.118634	0.0834148	0.113642	0.109094	0.11354	0.109199	0.0765138	0.158103	0.166204	0.166168	0.172239	0.167604	0.15378	0.124417	0.194011	0.166794	0.140283	0.141462	0.10144	0.134649	0.187369	0.0803704	0.116455	0.127971	0.126752	0.0978546	0.131671	0.158876	0.259761	0.271142	0.153645	0.265307	0.260284	0.0797948	0.0585165
	746.317	0.112599	0.16159	0.178565	0.0719978	0.0871157	0.0975737	0.119075	0.139742	0.0867716	0.0915287	0.0963962	0.107727	0.0967327	0.118433	0.0845538	0.115	0.110552	0.11401	0.110581	0.0768994	0.159666	0.167034	0.166203	0.173525	0.168473	0.154817	0.125268	0.195887	0.167624	0.14135	0.142265	0.102965	0.134829	0.188098	0.0806781	0.11634	0.128216	0.127034	0.0981809	0.132452	0.159312	0.262194	0.272837	0.154883	0.267283	0.262017	0.0807092	0.0592193
	747.281	0.113598	0.162462	0.179126	0.0726037	0.0864821	0.0970795	0.119116	0.140452	0.0880936	0.0912433	0.0970838	0.108294	0.0968399	0.118979	0.0860407	0.116002	0.111556	0.114633	0.110824	0.076956	0.160451	0.167223	0.16698	0.174281	0.168925	0.155657	0.125112	0.196203	0.167255	0.142063	0.14335	0.103365	0.134438	0.188754	0.0806283	0.116625	0.128139	0.126845	0.0983033	0.134191	0.160372	0.26466	0.275369	0.155544	0.269079	0.263233	0.0814796	0.0599937
	748.245	0.11322	0.163457	0.178968	0.0721995	0.0863482	0.0970738	0.119158	0.141577	0.0886399	0.0917443	0.0974234	0.109516	0.0975416	0.119742	0.0864882	0.116096	0.111908	0.11478	0.111316	0.0776593	0.159187	0.166654	0.166675	0.174208	0.169326	0.155862	0.124749	0.196148	0.167226	0.142173	0.142581	0.102238	0.133951	0.188723	0.0799642	0.117012	0.128125	0.127391	0.0982281	0.134849	0.162097	0.265978	0.278508	0.15587	0.270906	0.264603	0.0815718	0.0605724
	749.209	0.11184	0.163388	0.178733	0.0709503	0.0867393	0.0975189	0.11931	0.142232	0.0877545	0.0918212	0.0969494	0.109615	0.0978986	0.119912	0.0860822	0.116847	0.112322	0.11592	0.112563	0.0782726	0.157739	0.165329	0.164767	0.172564	0.167775	0.154619	0.122829	0.193385	0.165679	0.140697	0.139776	0.100581	0.133082	0.187933	0.0798027	0.115754	0.127566	0.127191	0.0977479	0.13388	0.162775	0.267398	0.279707	0.15604	0.27302	0.266481	0.0821289	0.060787
	750.174	0.110733	0.16224	0.179007	0.0711159	0.087549	0.0975232	0.119289	0.142718	0.0870581	0.0911928	0.0960145	0.109714	0.0985467	0.120534	0.0858364	0.117787	0.113385	0.116661	0.113334	0.0781787	0.15598	0.162639	0.162186	0.170015	0.165252	0.152375	0.119803	0.189353	0.16265	0.138456	0.136913	0.0989106	0.131196	0.186505	0.0795813	0.114122	0.127355	0.125998	0.0962205	0.132277	0.163688	0.269276	0.280331	0.157161	0.275846	0.268435	0.0830324	0.0615775
	751.138	0.109956	0.161311	0.179558	0.0718667	0.0879196	0.0971812	0.119689	0.143402	0.0865574	0.0909746	0.0958147	0.110411	0.0986367	0.121785	0.0863635	0.117789	0.114144	0.116521	0.113984	0.0780979	0.152072	0.158187	0.158536	0.167211	0.162454	0.149941	0.116702	0.18624	0.159877	0.136025	0.134373	0.0971342	0.128655	0.184648	0.0791249	0.112445	0.127541	0.12455	0.0952261	0.131182	0.165081	0.270683	0.281948	0.158065	0.278005	0.269681	0.083452	0.0616273
	752.102	0.108701	0.160149	0.179059	0.0711662	0.0872053	0.0969514	0.119122	0.143686	0.0861795	0.0904322	0.0955107	0.111453	0.098523	0.122112	0.087775	0.118842	0.115365	0.116718	0.11412	0.0783168	0.148386	0.152655	0.153663	0.163933	0.159689	0.147792	0.113795	0.183769	0.15769	0.133204	0.131618	0.0948445	0.127107	0.183413	0.0793549	0.110574	0.126648	0.122654	0.0941977	0.129778	0.166059	0.272691	0.284647	0.159088	0.279961	0.270695	0.0833061	0.0610447
	753.066	0.106334	0.158535	0.178251	0.0704597	0.0864849	0.0967112	0.117756	0.143834	0.0859705	0.0900516	0.0956287	0.112303	0.0988841	0.122497	0.0879514	0.119687	0.115766	0.117556	0.114486	0.0784823	0.144953	0.149326	0.149235	0.160935	0.157189	0.145088	0.110359	0.179824	0.155155	0.130548	0.12866	0.0926045	0.125324	0.18167	0.0788954	0.108419	0.125524	0.120825	0.0927723	0.127183	0.166071	0.274114	0.286806	0.160448	0.282255	0.272321	0.0830122	0.0611471
	754.031	0.103869	0.156013	0.177432	0.0699832	0.0861319	0.0962397	0.117215	0.143737	0.0850519	0.0889214	0.0951686	0.112774	0.099091	0.123147	0.0877611	0.119596	0.116211	0.11885	0.115767	0.0790826	0.141638	0.146356	0.145283	0.15895	0.154789	0.142139	0.106703	0.175707	0.152205	0.127827	0.125521	0.0903286	0.122732	0.179011	0.0782586	0.106429	0.124701	0.119275	0.0904485	0.124358	0.1662	0.275126	0.288086	0.16102	0.283596	0.273845	0.0836999	0.0618445
	754.995	0.10251	0.153796	0.176983	0.0694565	0.0860474	0.0961295	0.117126	0.14424	0.0844645	0.0881954	0.0948686	0.113217	0.0998602	0.123522	0.0880037	0.120447	0.117118	0.119638	0.116638	0.0797215	0.13922	0.14283	0.142206	0.157197	0.152336	0.139489	0.103368	0.172254	0.149364	0.125353	0.122687	0.0882611	0.12062	0.177097	0.078017	0.104957	0.124819	0.118003	0.0888152	0.122682	0.167396	0.27659	0.288994	0.161328	0.284986	0.274606	0.085091	0.0625514
	755.959	0.101037	0.15226	0.177208	0.069018	0.0861448	0.0961815	0.117108	0.145072	0.0846087	0.0880458	0.0949374	0.113439	0.100308	0.123655	0.0885534	0.121517	0.118285	0.119979	0.116903	0.0795127	0.136916	0.140146	0.13925	0.155311	0.15038	0.137687	0.100704	0.16898	0.146847	0.122736	0.120159	0.0865396	0.118792	0.175471	0.0768195	0.103563	0.124792	0.117226	0.0875182	0.121122	0.168342	0.278323	0.289844	0.162373	0.287116	0.275668	0.0863063	0.0634421
	756.923	0.100846	0.152091	0.177275	0.0689351	0.0857243	0.0963775	0.117407	0.145988	0.0843436	0.0874615	0.0947493	0.113366	0.100121	0.123954	0.0896211	0.122365	0.119304	0.120006	0.117317	0.0795115	0.134483	0.138647	0.136902	0.153591	0.148741	0.136297	0.0981792	0.166352	0.144447	0.120786	0.11796	0.0852848	0.117306	0.174171	0.0761175	0.101771	0.123401	0.11592	0.0879104	0.120919	0.168665	0.27992	0.291247	0.162609	0.288382	0.276852	0.0864592	0.0636315
	757.887	0.10107	0.15225	0.177125	0.0692696	0.0855122	0.0969426	0.117578	0.146999	0.0839708	0.0871756	0.0946249	0.11368	0.100466	0.124637	0.0902727	0.122494	0.119772	0.12073	0.117771	0.0800835	0.132765	0.13697	0.134897	0.151571	0.14699	0.134997	0.096233	0.164516	0.1432	0.119391	0.116251	0.0841961	0.116385	0.173068	0.0761509	0.100666	0.122778	0.115202	0.0881099	0.120974	0.169395	0.280519	0.292628	0.162722	0.289022	0.277833	0.0862856	0.0634197
	758.852	0.100446	0.151416	0.177364	0.0694803	0.0858976	0.0969701	0.116912	0.146919	0.0841864	0.0877403	0.0951127	0.114569	0.100689	0.125338	0.0899182	0.122301	0.120175	0.121336	0.118234	0.0800673	0.131967	0.135193	0.133662	0.150142	0.14569	0.133558	0.0950482	0.16288	0.142479	0.118386	0.11524	0.083177	0.11581	0.172383	0.076138	0.100344	0.122592	0.114893	0.0875244	0.120401	0.169546	0.280137	0.293242	0.163063	0.289223	0.278273	0.0865436	0.0634796
	759.816	0.0998794	0.151089	0.177469	0.0692657	0.0861382	0.0963533	0.116381	0.146399	0.0841983	0.0875728	0.0952716	0.114813	0.100729	0.125622	0.0896113	0.122158	0.120192	0.121127	0.118204	0.0798524	0.131092	0.133917	0.132313	0.149433	0.144713	0.132312	0.0942007	0.161557	0.141757	0.11808	0.114777	0.0825149	0.115227	0.171583	0.0758483	0.0997728	0.121881	0.114533	0.0870545	0.119981	0.168945	0.280489	0.294247	0.163123	0.289354	0.278394	0.0871046	0.0638131
	760.78	0.099691	0.15108	0.177256	0.068872	0.0859118	0.0963731	0.116654	0.146711	0.0840123	0.087008	0.0949399	0.114587	0.101011	0.125767	0.0897245	0.122352	0.120373	0.120907	0.118012	0.0793747	0.129744	0.1328	0.131094	0.148483	0.143924	0.131317	0.0932079	0.160635	0.141033	0.117413	0.11398	0.0819411	0.114943	0.171067	0.0758473	0.0991158	0.121328	0.113898	0.0869883	0.119603	0.168941	0.281027	0.294652	0.163332	0.289566	0.278532	0.0869315	0.0639192
	761.744	0.0995713	0.150638	0.177105	0.0686645	0.0857126	0.096531	0.116701	0.146995	0.0841105	0.0866086	0.0946828	0.114742	0.101127	0.125963	0.0897427	0.122893	0.1212	0.121125	0.117762	0.0791901	0.12904	0.131901	0.129982	0.147762	0.143231	0.130567	0.0920564	0.159635	0.140054	0.116294	0.113071	0.0815916	0.114387	0.170728	0.0755853	0.0988148	0.121574	0.113343	0.0865646	0.119356	0.169285	0.281657	0.294311	0.163464	0.289893	0.278622	0.0869673	0.0636972
	762.709	0.0992868	0.149966	0.17703	0.0685727	0.085673	0.0964691	0.116618	0.147106	0.0837784	0.0862757	0.0944927	0.11475	0.100805	0.125974	0.0900771	0.123547	0.121797	0.1214	0.118018	0.0795869	0.128446	0.131417	0.129422	0.147475	0.14222	0.129995	0.0909363	0.158477	0.139179	0.115712	0.112551	0.0813693	0.113839	0.170547	0.0756065	0.0983293	0.121762	0.113028	0.0863149	0.118829	0.168762	0.281404	0.293917	0.16321	0.289859	0.277865	0.0871145	0.063864
	763.673	0.099268	0.149157	0.176454	0.0683025	0.0858328	0.096247	0.116473	0.146945	0.0836642	0.0861573	0.0942774	0.114677	0.100723	0.125688	0.0899289	0.123387	0.121474	0.121444	0.118361	0.0795604	0.12771	0.131001	0.128714	0.146935	0.141145	0.12883	0.0902655	0.157541	0.138505	0.115453	0.111979	0.0807298	0.11308	0.169798	0.0754201	0.097675	0.121324	0.112846	0.0864159	0.118541	0.167969	0.280072	0.293312	0.162834	0.289061	0.276659	0.0868005	0.0638462
	764.637	0.0987996	0.147853	0.175749	0.0681189	0.085746	0.0959414	0.115841	0.146303	0.0834021	0.0852994	0.0938773	0.114673	0.100372	0.125122	0.0891967	0.122395	0.121107	0.121422	0.118194	0.079078	0.126515	0.130112	0.127674	0.14633	0.1404	0.127598	0.0898387	0.157093	0.137858	0.115094	0.111174	0.08007	0.112305	0.169078	0.075037	0.0968339	0.120435	0.112313	0.0861019	0.118137	0.167298	0.278588	0.291924	0.162316	0.287191	0.275265	0.0865723	0.0634238
	765.601	0.0980654	0.146745	0.174748	0.0677547	0.0852337	0.0952379	0.115175	0.145504	0.0831803	0.084794	0.0934299	0.11412	0.0997066	0.124175	0.0887164	0.121611	0.120907	0.120881	0.117612	0.0781085	0.125639	0.129673	0.12698	0.145292	0.139683	0.126647	0.0889673	0.156103	0.137059	0.114353	0.110482	0.079294	0.111682	0.168216	0.0747078	0.096347	0.119847	0.111675	0.0855107	0.117452	0.166218	0.277267	0.290304	0.161691	0.28524	0.273717	0.0864955	0.063502
	766.566	0.0979048	0.145971	0.173911	0.0672395	0.0848523	0.0947188	0.114699	0.144544	0.0830718	0.0846997	0.0930136	0.113446	0.0991716	0.123313	0.0884171	0.121164	0.120648	0.119947	0.1164	0.0771167	0.1251	0.129418	0.126649	0.143968	0.138756	0.125557	0.0882174	0.155088	0.136209	0.11371	0.109999	0.0789552	0.111051	0.167194	0.0742732	0.0956522	0.119341	0.111096	0.0853083	0.117317	0.164866	0.275405	0.28858	0.161155	0.284011	0.27223	0.0859589	0.0632422
	767.53	0.0975876	0.145032	0.173329	0.0669913	0.0847149	0.0944182	0.114245	0.143356	0.0827733	0.0839697	0.0926933	0.112651	0.0986078	0.122405	0.0879424	0.120782	0.120183	0.118918	0.115207	0.0766023	0.124225	0.128376	0.125681	0.143157	0.13801	0.124674	0.0878647	0.154518	0.135486	0.113362	0.109661	0.0790443	0.110603	0.166243	0.0740319	0.0949994	0.118963	0.110954	0.0851124	0.116947	0.163417	0.27346	0.286712	0.15999	0.282636	0.27054	0.0849327	0.0623125
	768.494	0.0970383	0.143847	0.172325	0.0662946	0.0842778	0.0936238	0.11342	0.142463	0.0822444	0.0834273	0.0921931	0.112014	0.0973639	0.121951	0.0874238	0.119959	0.119542	0.117768	0.114176	0.0758865	0.12323	0.127303	0.124848	0.142501	0.137285	0.123844	0.0875502	0.153759	0.134514	0.113069	0.109099	0.0787526	0.110171	0.165111	0.0737606	0.0943906	0.118083	0.110269	0.0849228	0.115942	0.162044	0.27162	0.284457	0.158625	0.280747	0.268898	0.0843184	0.0615034
	769.458	0.0963557	0.142293	0.170977	0.0655657	0.0835124	0.0928764	0.112763	0.141344	0.0817994	0.0829295	0.0915002	0.111254	0.0962105	0.121457	0.0868395	0.119029	0.119032	0.116953	0.113239	0.0753429	0.122328	0.12643	0.123821	0.141361	0.135939	0.12272	0.0868801	0.152487	0.133489	0.112738	0.108329	0.078215	0.109082	0.163489	0.0732843	0.0933598	0.117054	0.109247	0.0843697	0.114909	0.160636	0.269546	0.282188	0.157766	0.278978	0.267338	0.0839794	0.0610993
	770.422	0.095918	0.140753	0.169403	0.0652108	0.0827874	0.0925744	0.112283	0.140577	0.0814422	0.0821381	0.0908186	0.110545	0.0958735	0.120003	0.0859659	0.117924	0.118199	0.11623	0.112739	0.0750217	0.121646	0.125534	0.123015	0.140293	0.134705	0.121353	0.0859066	0.151262	0.132053	0.112074	0.107845	0.0776583	0.107943	0.162016	0.0726184	0.0924651	0.116301	0.108707	0.0840454	0.114194	0.158995	0.267151	0.27976	0.156921	0.27639	0.26497	0.0831069	0.0607461
	771.387	0.0956162	0.139605	0.168138	0.0651665	0.0823865	0.0919321	0.11148	0.139687	0.0810025	0.0817764	0.0901077	0.109667	0.0952673	0.118572	0.0851835	0.117006	0.117434	0.115487	0.112183	0.0745281	0.120929	0.124616	0.122139	0.139522	0.134119	0.120101	0.0852891	0.150421	0.1309	0.111741	0.107673	0.0775229	0.106998	0.160881	0.0721433	0.0920377	0.115502	0.108154	0.0836818	0.113712	0.157519	0.264957	0.277612	0.155968	0.273868	0.262748	0.0822804	0.0601381
	772.351	0.0951874	0.138257	0.167208	0.0647841	0.0820257	0.0911396	0.110647	0.138678	0.0805987	0.0816333	0.0896476	0.108908	0.0944921	0.117485	0.0850852	0.116396	0.116995	0.114652	0.111169	0.0739208	0.120455	0.124421	0.121772	0.138518	0.133518	0.119467	0.0849358	0.149849	0.130263	0.111658	0.107416	0.0775529	0.106687	0.159986	0.0720392	0.0916594	0.114567	0.107277	0.0832309	0.112891	0.156588	0.26306	0.275758	0.155078	0.272002	0.261073	0.0818201	0.0596271
	773.315	0.0948432	0.137264	0.166077	0.0639714	0.0815781	0.0903615	0.109858	0.137177	0.0804273	0.0812676	0.0894203	0.108147	0.0937495	0.116563	0.0846769	0.115738	0.116487	0.113532	0.110054	0.0732405	0.120087	0.124195	0.121497	0.137877	0.132842	0.119004	0.0848123	0.14968	0.129924	0.111251	0.107227	0.0775195	0.106612	0.159218	0.0717428	0.0910975	0.113985	0.106533	0.0831861	0.112227	0.155682	0.261432	0.273389	0.154007	0.269822	0.259114	0.0813023	0.0590142
	774.279	0.094934	0.136629	0.164808	0.0634603	0.0813075	0.0895927	0.10909	0.135517	0.0800466	0.0805846	0.0891159	0.107358	0.0930599	0.115765	0.0839925	0.114529	0.115655	0.112482	0.109224	0.0726745	0.1195	0.123705	0.121063	0.136894	0.131764	0.117836	0.0847745	0.149491	0.129253	0.110494	0.106919	0.0773294	0.106114	0.158098	0.0710759	0.0902091	0.113159	0.105629	0.0834407	0.111954	0.154342	0.259623	0.271099	0.152763	0.267359	0.257085	0.0806333	0.0582655
	775.244	0.0950224	0.135662	0.163596	0.0632908	0.0811151	0.0888776	0.108241	0.133664	0.0794445	0.0798267	0.0884051	0.106697	0.0924219	0.114767	0.0831229	0.113138	0.114676	0.111282	0.108133	0.0718614	0.11865	0.123165	0.12041	0.136221	0.130964	0.117073	0.0844978	0.14903	0.128319	0.109998	0.106416	0.0769318	0.105318	0.156489	0.0703029	0.0896592	0.112536	0.104916	0.0829986	0.11149	0.15282	0.257018	0.268758	0.151771	0.265295	0.254919	0.0798699	0.0578324
	776.208	0.0945945	0.134417	0.16224	0.0627678	0.0806111	0.0881943	0.107613	0.132285	0.078925	0.0792393	0.0876418	0.105611	0.0915874	0.11346	0.0822298	0.112211	0.113689	0.110162	0.106833	0.0708437	0.118013	0.12302	0.120144	0.135628	0.130446	0.116463	0.0840864	0.148476	0.127484	0.109926	0.106175	0.0766202	0.104471	0.155234	0.0698288	0.0891782	0.111858	0.104425	0.0824428	0.110777	0.151349	0.254497	0.266613	0.150659	0.262926	0.252646	0.0792929	0.0573455
	777.172	0.0941049	0.133361	0.161087	0.0623183	0.0801265	0.0876594	0.10711	0.131274	0.0783783	0.0787692	0.087048	0.104782	0.0909346	0.112496	0.0816122	0.111354	0.112704	0.109476	0.105923	0.0702793	0.117817	0.123136	0.119895	0.135005	0.129823	0.115846	0.0838637	0.148138	0.127086	0.110021	0.106236	0.0765616	0.103757	0.154366	0.0695211	0.088852	0.111418	0.104174	0.0821181	0.110259	0.150045	0.252409	0.264461	0.149471	0.260446	0.250786	0.0788392	0.0568516
	778.136	0.0938953	0.132745	0.16016	0.0619987	0.0796053	0.0872558	0.106699	0.130346	0.0780465	0.0781842	0.0865669	0.104211	0.0901425	0.111801	0.0811495	0.110476	0.111794	0.108607	0.105212	0.0698915	0.117873	0.123261	0.11985	0.134982	0.129444	0.115419	0.0843275	0.148377	0.127041	0.110161	0.106626	0.0767625	0.103331	0.153832	0.0692055	0.088593	0.111146	0.1039	0.082188	0.110117	0.148852	0.250327	0.262004	0.148513	0.258323	0.249205	0.0783723	0.056468
	779.101	0.0938689	0.132189	0.15905	0.0616935	0.0791835	0.0869081	0.106324	0.129456	0.0779017	0.0780161	0.086337	0.103782	0.0893535	0.111037	0.0806647	0.109676	0.111045	0.107623	0.104281	0.0694214	0.118032	0.123609	0.119733	0.134822	0.129476	0.115137	0.0849263	0.148898	0.127079	0.110493	0.10707	0.0768839	0.103304	0.153852	0.0693958	0.0887839	0.110895	0.103679	0.0823514	0.109922	0.147631	0.248679	0.259957	0.147659	0.256375	0.247439	0.0778111	0.0561476
	780.065	0.0938398	0.131845	0.158193	0.0614869	0.0790819	0.0866699	0.10598	0.12868	0.077709	0.0779505	0.086187	0.103166	0.0887643	0.110124	0.0802687	0.109065	0.110346	0.106461	0.103184	0.0688857	0.118515	0.124017	0.120207	0.134669	0.129593	0.115005	0.0854963	0.149488	0.127405	0.111271	0.107474	0.077168	0.10356	0.153695	0.0694064	0.0889578	0.11066	0.103665	0.0825619	0.109723	0.14626	0.246831	0.257907	0.146883	0.25447	0.245527	0.0771699	0.0558088
	781.029	0.0940775	0.132007	0.157501	0.0610161	0.0787156	0.0862167	0.105745	0.127744	0.0775171	0.0778217	0.0857845	0.102253	0.0881967	0.109214	0.0796447	0.108241	0.109401	0.105586	0.102567	0.0684421	0.118943	0.124537	0.121025	0.135244	0.129947	0.115241	0.086176	0.149948	0.127656	0.111965	0.108085	0.0776943	0.103801	0.153411	0.0691396	0.0890675	0.110326	0.10365	0.082736	0.109957	0.145007	0.245089	0.256066	0.145822	0.252574	0.243612	0.0768434	0.0553361
	781.993	0.094788	0.132331	0.157243	0.0607884	0.0785196	0.0858165	0.105697	0.127165	0.0777361	0.0778067	0.0858193	0.101585	0.0876168	0.108521	0.0791509	0.10741	0.108723	0.105224	0.102191	0.068038	0.119797	0.126045	0.122497	0.136275	0.130663	0.115956	0.0870489	0.150972	0.128269	0.112723	0.109198	0.078482	0.104291	0.154019	0.0690935	0.0893298	0.110104	0.103433	0.0830181	0.110422	0.144094	0.243382	0.254332	0.144847	0.250665	0.242027	0.076597	0.054996
	782.958	0.0954537	0.132741	0.157392	0.0609795	0.0786517	0.0856899	0.105764	0.126588	0.078029	0.0778644	0.0858389	0.101161	0.0871694	0.108152	0.0789003	0.106797	0.108508	0.104792	0.101725	0.0677703	0.121442	0.128195	0.12465	0.137835	0.132001	0.116807	0.0886832	0.153144	0.129671	0.114226	0.111239	0.0797588	0.10495	0.155016	0.0691795	0.0903418	0.110326	0.104133	0.083621	0.111394	0.143395	0.241935	0.252649	0.14408	0.248854	0.240718	0.0757947	0.0546069
	783.922	0.0965978	0.133628	0.157655	0.0613077	0.0784133	0.0855091	0.105935	0.126026	0.0782198	0.078211	0.0856916	0.100744	0.0869411	0.107717	0.0787368	0.106056	0.108155	0.104159	0.101071	0.0675631	0.123872	0.130977	0.127593	0.139916	0.133903	0.118379	0.0909371	0.156038	0.131651	0.116516	0.113789	0.0813103	0.106282	0.156193	0.0694161	0.0918541	0.110871	0.105539	0.0843884	0.112438	0.142677	0.240536	0.250771	0.143188	0.247368	0.239225	0.0751797	0.0541503
	784.886	0.0982101	0.134841	0.15785	0.0616738	0.0785424	0.0853378	0.10607	0.125571	0.0788566	0.0787567	0.0859077	0.100283	0.0863796	0.106974	0.0782367	0.105281	0.107278	0.103592	0.10029	0.0672458	0.126613	0.13411	0.130546	0.142296	0.136324	0.120542	0.0933996	0.159213	0.134007	0.119145	0.116039	0.0830614	0.108025	0.157704	0.0699248	0.0934314	0.111571	0.106715	0.0851422	0.1136	0.141826	0.238928	0.249159	0.142326	0.24598	0.237896	0.075009	0.0538504
	785.85	0.0996798	0.13615	0.158128	0.0620305	0.0790547	0.0851012	0.106242	0.125277	0.0798029	0.0792103	0.0861973	0.0997031	0.0857566	0.106267	0.0777725	0.104714	0.106534	0.103104	0.0996103	0.0668579	0.130014	0.138254	0.134513	0.145332	0.139301	0.123065	0.0968437	0.163405	0.136934	0.122296	0.119077	0.0853176	0.109993	0.159736	0.0705419	0.0953768	0.112485	0.108051	0.0863623	0.115098	0.140854	0.237079	0.247598	0.141198	0.244153	0.23639	0.0748331	0.05372
	786.814	0.101594	0.138332	0.15908	0.0624008	0.079653	0.0850867	0.10698	0.12539	0.0811198	0.0801837	0.0868862	0.0994497	0.0856137	0.105881	0.0775966	0.104367	0.106236	0.102821	0.0993642	0.066515	0.134661	0.144015	0.13991	0.149513	0.143424	0.126613	0.101269	0.168885	0.141148	0.126823	0.123792	0.0883217	0.113135	0.163102	0.0716224	0.0980475	0.113733	0.110114	0.0881664	0.117549	0.140067	0.235369	0.246173	0.140158	0.242306	0.234801	0.0741321	0.0533216
	787.779	0.104638	0.141698	0.160865	0.0629785	0.080209	0.085591	0.108238	0.125729	0.0827303	0.0817716	0.0877188	0.0992916	0.0854646	0.105764	0.0774534	0.104081	0.105854	0.102615	0.0993018	0.0662069	0.140487	0.151308	0.147091	0.155047	0.148627	0.131213	0.106794	0.175761	0.146754	0.132422	0.129547	0.0919539	0.117105	0.167728	0.0731802	0.101639	0.115534	0.112909	0.0906235	0.120944	0.139076	0.233865	0.244603	0.139367	0.240775	0.233258	0.0736492	0.0529485
	788.743	0.108361	0.145729	0.163098	0.0637228	0.0811592	0.086477	0.1098	0.126277	0.0845347	0.0835834	0.0888863	0.0989175	0.0852057	0.10544	0.0770055	0.103574	0.105022	0.102192	0.0987613	0.0656459	0.147426	0.159547	0.155543	0.16166	0.154645	0.136746	0.113273	0.184005	0.153257	0.138628	0.136109	0.0962895	0.121773	0.173041	0.0746219	0.105888	0.117802	0.116082	0.0934353	0.124674	0.138162	0.232938	0.243115	0.138631	0.239553	0.232022	0.0734001	0.0526104
	789.707	0.11246	0.150123	0.16547	0.0646968	0.082276	0.0872061	0.111452	0.127175	0.0866082	0.0856359	0.0904006	0.0985447	0.0849667	0.104852	0.0767782	0.103384	0.104408	0.101933	0.0983276	0.0652725	0.155202	0.168824	0.164713	0.168986	0.161328	0.142768	0.120385	0.19281	0.160011	0.145536	0.143289	0.101095	0.126829	0.179077	0.0760493	0.110518	0.120393	0.119695	0.0967617	0.128769	0.137429	0.231475	0.24141	0.137909	0.23804	0.230826	0.0729751	0.0524147
	790.671	0.116358	0.154314	0.167585	0.0657228	0.0832369	0.0874781	0.112916	0.127636	0.0886217	0.0873572	0.0917307	0.0983395	0.0850442	0.104328	0.0768715	0.103199	0.104194	0.101856	0.0980166	0.0652701	0.162098	0.177401	0.173421	0.17591	0.167838	0.148317	0.127497	0.201202	0.16651	0.15268	0.150413	0.105821	0.131676	0.185003	0.0776489	0.115129	0.122855	0.123442	0.0998241	0.132963	0.136551	0.229636	0.239839	0.137286	0.236351	0.229271	0.0726235	0.0523626
	791.636	0.119467	0.157955	0.16947	0.0663584	0.0839358	0.0878683	0.114092	0.127996	0.090031	0.0885705	0.0928294	0.0980782	0.0849409	0.104131	0.0765487	0.102847	0.103906	0.101775	0.0976326	0.06513	0.167787	0.184384	0.181169	0.181667	0.173194	0.152907	0.133694	0.208576	0.172269	0.158647	0.156561	0.109872	0.136183	0.190275	0.0789594	0.118961	0.124927	0.126711	0.102491	0.136568	0.135751	0.228179	0.238296	0.136409	0.234756	0.227767	0.07214	0.0521106
	792.6	0.12184	0.160597	0.17112	0.0665759	0.0844739	0.0883212	0.115116	0.12829	0.0914075	0.0897555	0.093847	0.0980752	0.0846663	0.104206	0.0761026	0.102475	0.103459	0.101702	0.0974258	0.0648028	0.172325	0.18965	0.187121	0.186127	0.177126	0.156576	0.138342	0.213849	0.176812	0.162783	0.161291	0.112847	0.139609	0.194152	0.079591	0.121777	0.126643	0.129129	0.104538	0.13919	0.135122	0.22684	0.236727	0.135451	0.233367	0.226703	0.0716208	0.0519192
	793.564	0.123517	0.161898	0.172176	0.0671081	0.0851727	0.088519	0.115782	0.128386	0.0924494	0.0906648	0.094395	0.0981047	0.0844818	0.104209	0.0759885	0.102046	0.10307	0.10192	0.0972194	0.0646785	0.175179	0.192857	0.190654	0.189273	0.179748	0.159434	0.141349	0.216896	0.179261	0.165389	0.16419	0.114717	0.141533	0.196532	0.0803373	0.123646	0.127534	0.13068	0.105943	0.140909	0.134527	0.225441	0.235231	0.134604	0.232144	0.225549	0.0712111	0.0513441
	794.528	0.12406	0.161915	0.172173	0.0675994	0.0854166	0.0886	0.116128	0.128132	0.0926508	0.0910651	0.0944567	0.0976716	0.0841884	0.103837	0.0758193	0.101721	0.102651	0.101683	0.0969423	0.0645315	0.175739	0.193968	0.191509	0.190164	0.180711	0.160505	0.142365	0.217507	0.179454	0.166214	0.164795	0.115305	0.141736	0.197233	0.0806813	0.124037	0.127441	0.13105	0.106249	0.141459	0.134152	0.224302	0.23398	0.134097	0.231254	0.224323	0.0707339	0.0506983
	795.493	0.123206	0.16055	0.170828	0.0671367	0.084789	0.088239	0.115689	0.127311	0.0920532	0.0906107	0.0938698	0.09698	0.0838723	0.103236	0.0756107	0.101083	0.102012	0.100933	0.0965979	0.0641075	0.173188	0.191435	0.189059	0.187656	0.178653	0.158364	0.140582	0.214809	0.177347	0.164307	0.162537	0.113924	0.140197	0.19543	0.0801832	0.122934	0.126708	0.129796	0.105632	0.140497	0.133507	0.223071	0.232836	0.133734	0.230369	0.222932	0.0702876	0.0504069
	796.457	0.120292	0.157277	0.16837	0.066205	0.0835672	0.0871497	0.1139	0.125773	0.0901088	0.0889031	0.0924244	0.0965579	0.0836043	0.102643	0.0753048	0.100318	0.101242	0.100161	0.0958487	0.0636478	0.167928	0.184934	0.182619	0.182296	0.173226	0.15377	0.136019	0.208108	0.172018	0.159564	0.157736	0.110638	0.136676	0.190491	0.0788406	0.119861	0.124875	0.126474	0.103463	0.13737	0.132466	0.22164	0.231585	0.133217	0.229092	0.22168	0.0701921	0.0504273
	797.421	0.11599	0.152061	0.16449	0.0646465	0.0816823	0.0859336	0.111432	0.123973	0.0871678	0.0862797	0.0904088	0.0960445	0.082897	0.101853	0.074816	0.0993271	0.1006	0.0993337	0.0949127	0.063306	0.160896	0.17578	0.173944	0.174593	0.165802	0.147574	0.128877	0.198735	0.164321	0.152528	0.150616	0.105694	0.130847	0.183438	0.0763948	0.114685	0.121522	0.122014	0.100096	0.132684	0.131705	0.220145	0.230008	0.132334	0.227593	0.220642	0.0700654	0.0504099
	798.385	0.110966	0.146288	0.160032	0.0629987	0.0797935	0.0847206	0.108704	0.122102	0.0838107	0.0834534	0.0881145	0.095483	0.0821085	0.100909	0.0744721	0.0985527	0.100069	0.0981381	0.0943741	0.0631727	0.152192	0.165056	0.163558	0.165409	0.157524	0.140278	0.120079	0.188146	0.155436	0.143866	0.142117	0.0998968	0.12398	0.175543	0.0737001	0.108641	0.117609	0.117017	0.0960161	0.127261	0.131268	0.219288	0.228704	0.131369	0.226169	0.219281	0.0698644	0.0502513
	799.349	0.105954	0.140792	0.155512	0.0614559	0.0777074	0.0831644	0.106003	0.120045	0.0804657	0.0804828	0.0856105	0.0948962	0.0814726	0.0999615	0.0742023	0.0981599	0.0993394	0.0972019	0.0940857	0.0629463	0.143082	0.154315	0.153098	0.156571	0.149498	0.132952	0.111223	0.17774	0.146685	0.135158	0.133442	0.0940606	0.117206	0.16745	0.0713309	0.102598	0.113595	0.111712	0.091948	0.121911	0.130782	0.218189	0.227641	0.130579	0.225212	0.218068	0.0695376	0.0500386
	800.314	0.101617	0.135751	0.151174	0.0598741	0.0756165	0.0816448	0.103735	0.118095	0.0777165	0.0779904	0.0835131	0.0938205	0.0803329	0.0988033	0.0737016	0.0977401	0.0985811	0.0961095	0.0934683	0.0623013	0.134928	0.144784	0.143559	0.148689	0.142154	0.126278	0.103985	0.168659	0.139144	0.127669	0.125789	0.0888688	0.111278	0.159907	0.06914	0.0974927	0.110215	0.107233	0.0883591	0.117204	0.130331	0.21675	0.226578	0.129822	0.224211	0.217083	0.0688983	0.0496791
	801.278	0.0980509	0.131238	0.147565	0.0585165	0.0741023	0.0804067	0.101695	0.116311	0.0754261	0.0759908	0.0818983	0.092912	0.0794067	0.0977493	0.0730245	0.0969868	0.0977579	0.0951502	0.0926099	0.0616948	0.128571	0.137313	0.135761	0.142009	0.136036	0.120702	0.0980469	0.160829	0.132852	0.121488	0.119556	0.0847545	0.106422	0.153821	0.0672151	0.0931996	0.107391	0.103324	0.0853206	0.112969	0.129512	0.215385	0.22493	0.129139	0.222729	0.216023	0.0683196	0.0490476
	802.242	0.0954819	0.127973	0.145012	0.0575455	0.0729209	0.0791758	0.100067	0.114552	0.0737129	0.0743187	0.0803103	0.0924239	0.0785218	0.0967988	0.0726085	0.0960075	0.0969765	0.0941884	0.0917833	0.0612612	0.123888	0.131976	0.1301	0.136965	0.131699	0.11667	0.0934847	0.155044	0.12815	0.11725	0.115213	0.0817892	0.102852	0.149392	0.0659536	0.0900738	0.105273	0.100433	0.0831396	0.110043	0.128589	0.214145	0.223191	0.128371	0.22109	0.214428	0.0678505	0.0485404
	803.206	0.0938876	0.126027	0.143386	0.0568244	0.072094	0.0783281	0.0990134	0.113249	0.0725615	0.0733492	0.0793336	0.0922481	0.0779423	0.0962555	0.0724173	0.0952771	0.0963956	0.0933881	0.0912657	0.0610829	0.121208	0.128714	0.126962	0.133801	0.128952	0.114284	0.0908704	0.151733	0.12529	0.114704	0.11256	0.0797481	0.100316	0.146394	0.0649522	0.0882341	0.103954	0.0987199	0.0818014	0.108582	0.127966	0.212631	0.221763	0.127323	0.219521	0.212934	0.067653	0.0485243
	804.171	0.0932036	0.124895	0.142303	0.0565247	0.0715401	0.0780466	0.0984556	0.112691	0.0721087	0.0729969	0.0789638	0.0920901	0.0779448	0.0961384	0.0722672	0.0949712	0.0961873	0.0929649	0.0910478	0.060985	0.119939	0.127202	0.125253	0.132435	0.127461	0.112941	0.0896839	0.150252	0.124021	0.113653	0.111322	0.0789488	0.0989757	0.144764	0.0641778	0.0873384	0.103263	0.0976482	0.0812304	0.10784	0.127536	0.211547	0.220689	0.126405	0.218411	0.211738	0.0672789	0.0485331
	805.135	0.093102	0.12455	0.141939	0.0565861	0.0712819	0.0779322	0.0984253	0.112444	0.0719617	0.0728696	0.0786556	0.0917612	0.0778762	0.0960033	0.0721184	0.0947716	0.0958749	0.0925733	0.0908069	0.0608804	0.119694	0.126879	0.124975	0.132304	0.127078	0.112285	0.0894747	0.150315	0.123924	0.113484	0.111101	0.0790879	0.0988767	0.14466	0.0640766	0.0870489	0.10311	0.0974506	0.0812386	0.107578	0.12694	0.210319	0.219404	0.12596	0.21746	0.210557	0.0667139	0.048276
	806.099	0.0935329	0.124846	0.142026	0.0567648	0.0712441	0.0777987	0.0983982	0.112039	0.0720663	0.0729142	0.0784045	0.0911989	0.0775946	0.0955239	0.0720009	0.0942708	0.095298	0.0923741	0.0906615	0.060866	0.120564	0.127732	0.125854	0.13299	0.127559	0.112906	0.0902473	0.151328	0.124434	0.114219	0.111896	0.0796807	0.0993186	0.145328	0.064286	0.0875856	0.103532	0.0978894	0.081558	0.108056	0.126245	0.208866	0.218205	0.125464	0.216204	0.209373	0.066269	0.04801
	807.063	0.0946925	0.125912	0.142127	0.05684	0.0712628	0.0778258	0.0986158	0.111799	0.0727027	0.0732536	0.0789214	0.0907383	0.0773222	0.0952417	0.0718659	0.0937579	0.0948223	0.0920793	0.0902522	0.0605351	0.122438	0.129842	0.128141	0.134481	0.128971	0.114374	0.0919002	0.153231	0.1257	0.116029	0.113633	0.0807405	0.100268	0.146575	0.064698	0.0887763	0.103955	0.0985971	0.0823918	0.109016	0.1257	0.207719	0.217107	0.124966	0.215082	0.208236	0.0659769	0.0478303
	808.028	0.0961844	0.127402	0.142876	0.0570623	0.0719066	0.0780523	0.0991786	0.111874	0.0734921	0.0739806	0.0796709	0.0905871	0.0770632	0.0952458	0.0717196	0.0935092	0.094695	0.0918925	0.0898404	0.0602908	0.125039	0.133286	0.131483	0.137299	0.13161	0.116585	0.094468	0.156542	0.128408	0.118521	0.11631	0.0824051	0.101997	0.148701	0.0653301	0.0906453	0.104564	0.0999103	0.0832419	0.110569	0.125316	0.207028	0.216278	0.124362	0.214288	0.207489	0.0658186	0.0477092
	808.992	0.0980772	0.129485	0.144292	0.0577673	0.0727027	0.0784722	0.100059	0.112392	0.074339	0.0751916	0.0803226	0.0906891	0.0769544	0.0953005	0.0717601	0.0934929	0.0945744	0.0917456	0.0896563	0.0599844	0.128491	0.137871	0.13561	0.140959	0.135152	0.119619	0.0980044	0.160792	0.131987	0.121914	0.119929	0.0847393	0.104293	0.151675	0.0660496	0.0929299	0.105947	0.101752	0.0846395	0.112825	0.125031	0.206342	0.215682	0.124126	0.213794	0.206855	0.0658219	0.0477395
	809.956	0.10049	0.132259	0.145954	0.0585453	0.0734537	0.0790711	0.101508	0.113105	0.0755522	0.0765143	0.081206	0.0907001	0.0770884	0.0951863	0.0718235	0.0935102	0.094288	0.0919381	0.0898265	0.0598661	0.132776	0.143157	0.140396	0.145101	0.138806	0.123022	0.102191	0.166051	0.13606	0.126125	0.124146	0.0875421	0.107339	0.155281	0.067149	0.0956437	0.107676	0.103981	0.0868856	0.115231	0.124814	0.205893	0.214915	0.123882	0.213239	0.206212	0.0659174	0.04778
	810.92	0.10316	0.135312	0.147577	0.0592251	0.0740568	0.0796986	0.102906	0.113819	0.0770061	0.0778872	0.0822209	0.0905487	0.0770749	0.0951066	0.0718038	0.09334	0.0939758	0.0921491	0.0900759	0.0600539	0.137675	0.148852	0.146401	0.149389	0.142855	0.126605	0.106709	0.171848	0.14039	0.13068	0.128696	0.0905087	0.111057	0.159116	0.068479	0.0988259	0.109625	0.106654	0.0893755	0.11802	0.124474	0.205056	0.214062	0.123394	0.21259	0.205624	0.0658562	0.0476954
	811.885	0.105575	0.138049	0.149352	0.0599409	0.0745521	0.0801761	0.104088	0.114285	0.0785422	0.0791916	0.0831772	0.0905192	0.0771795	0.0950978	0.071606	0.093151	0.0937634	0.0922399	0.0899669	0.0600795	0.142681	0.154695	0.152467	0.154164	0.147519	0.130497	0.111465	0.177531	0.144988	0.135603	0.13359	0.0937945	0.114573	0.163353	0.0697383	0.102113	0.111661	0.109311	0.0913129	0.120832	0.124126	0.20411	0.213296	0.122829	0.211569	0.204647	0.0656562	0.0476573
	812.849	0.108347	0.140985	0.15158	0.060864	0.0754365	0.0805926	0.105244	0.114817	0.0801082	0.0807455	0.0842328	0.0905733	0.0773746	0.0950356	0.0714479	0.0931626	0.0935027	0.0923241	0.0897501	0.0597305	0.147578	0.160773	0.158441	0.159116	0.152161	0.134721	0.116392	0.183391	0.149895	0.140567	0.138524	0.0970555	0.117844	0.167831	0.0710338	0.105456	0.113555	0.112032	0.0933808	0.123774	0.12368	0.203109	0.212226	0.121991	0.210254	0.203417	0.0653596	0.0475363
	813.813	0.11142	0.144249	0.153704	0.0616717	0.076518	0.0812161	0.106382	0.115231	0.0816777	0.0823322	0.0855038	0.0906315	0.0775493	0.0950839	0.0717586	0.0932223	0.0934486	0.092499	0.0898438	0.0596346	0.152055	0.166358	0.164073	0.163925	0.156486	0.138892	0.121065	0.188987	0.154433	0.144835	0.143537	0.100239	0.121301	0.172178	0.0722697	0.10881	0.115436	0.114717	0.0956176	0.126987	0.123198	0.202138	0.211235	0.121474	0.209212	0.202746	0.0647899	0.0473616
	814.777	0.113935	0.146896	0.155345	0.0625138	0.0773006	0.0817278	0.107349	0.115806	0.0832454	0.083636	0.0866546	0.0905606	0.077657	0.0951896	0.0717608	0.0930102	0.0931379	0.0925737	0.089975	0.0595675	0.155983	0.170982	0.169116	0.168139	0.160232	0.142352	0.125157	0.193683	0.158354	0.148655	0.147701	0.103213	0.124465	0.175801	0.0731167	0.111571	0.117057	0.116943	0.0976826	0.129789	0.122966	0.201224	0.210413	0.12144	0.208644	0.202157	0.0644008	0.0471166
	815.741	0.115513	0.148454	0.156128	0.0629446	0.0775581	0.0819739	0.108113	0.116322	0.0842578	0.0844367	0.0872387	0.0908229	0.0777893	0.0953301	0.0715435	0.0927295	0.0927722	0.0924541	0.089829	0.0595278	0.158932	0.174513	0.172657	0.170978	0.162882	0.144735	0.128295	0.196869	0.161166	0.15159	0.150391	0.105213	0.126826	0.178087	0.0737747	0.113397	0.118191	0.118454	0.0991541	0.131531	0.122703	0.200144	0.209463	0.121185	0.207871	0.201199	0.0643723	0.0469139
	816.706	0.116237	0.149221	0.156175	0.0628883	0.0773889	0.0821048	0.108676	0.116452	0.0846167	0.0847841	0.0874591	0.09105	0.0778145	0.0952652	0.071285	0.0924297	0.0925512	0.0921858	0.0895616	0.0595115	0.160274	0.176311	0.174509	0.17205	0.164172	0.145781	0.129862	0.198195	0.16223	0.15312	0.151567	0.105928	0.127948	0.178768	0.0739732	0.11412	0.118462	0.118928	0.099807	0.132418	0.122116	0.19883	0.208122	0.120443	0.206587	0.199777	0.0642151	0.046783
	817.67	0.116039	0.149024	0.155747	0.062475	0.0771481	0.0819318	0.108628	0.115826	0.0842665	0.0844143	0.0872293	0.0907531	0.0776002	0.095117	0.0709788	0.0921941	0.092435	0.0919111	0.0893977	0.0593397	0.160156	0.17615	0.17434	0.171779	0.163953	0.145923	0.129563	0.197628	0.161728	0.15311	0.151456	0.105585	0.127357	0.178287	0.0735797	0.113807	0.117902	0.118478	0.0993685	0.132155	0.121427	0.197893	0.207135	0.119569	0.205802	0.198697	0.0638572	0.0467064
	818.634	0.115163	0.147902	0.15475	0.0619008	0.0765929	0.0815699	0.107943	0.115107	0.0834609	0.0836642	0.0867758	0.090036	0.0770555	0.0948643	0.0708654	0.091938	0.0924558	0.0918049	0.0891782	0.0593972	0.158718	0.17414	0.172527	0.170669	0.162118	0.144905	0.127952	0.195541	0.159917	0.151594	0.150195	0.104526	0.126028	0.176696	0.0729622	0.112759	0.116781	0.117435	0.0984682	0.130858	0.121091	0.197134	0.206377	0.1191	0.205159	0.197962	0.0638374	0.0466583
	819.598	0.11357	0.145906	0.153242	0.0614441	0.0760564	0.0807667	0.106936	0.114447	0.0825484	0.0829398	0.0860166	0.0895077	0.0765009	0.0942229	0.0708605	0.091971	0.0923933	0.0918268	0.0890413	0.0594429	0.156096	0.170683	0.169281	0.167935	0.159344	0.142514	0.12533	0.192337	0.15705	0.14875	0.147616	0.102836	0.124111	0.17404	0.0722011	0.110931	0.115486	0.11569	0.0972914	0.128836	0.12106	0.196562	0.205925	0.118907	0.204356	0.197261	0.0640322	0.0466662
	820.563	0.111237	0.143248	0.150991	0.0605708	0.0751938	0.0798171	0.105604	0.113421	0.0812032	0.0816909	0.084831	0.089498	0.0764468	0.0937343	0.070617	0.0917939	0.0921769	0.0914011	0.0887624	0.0590616	0.1523	0.166065	0.164763	0.163754	0.155862	0.139172	0.121688	0.188162	0.153242	0.144918	0.143938	0.100332	0.121175	0.170483	0.0710056	0.108371	0.113937	0.113138	0.0956066	0.126429	0.120946	0.196087	0.20556	0.118694	0.203889	0.196795	0.0638886	0.0466159
	821.527	0.108595	0.140008	0.148492	0.0596092	0.0742278	0.0791084	0.103964	0.112281	0.0794953	0.07985	0.0834664	0.08957	0.0763422	0.0935699	0.0702895	0.0911205	0.0918428	0.0907554	0.0884887	0.0587954	0.147557	0.160503	0.15909	0.159024	0.151434	0.135165	0.117156	0.182332	0.148685	0.140436	0.139197	0.0970773	0.117455	0.165975	0.0694452	0.105416	0.111921	0.110402	0.0932059	0.123401	0.120747	0.195432	0.205004	0.118309	0.203421	0.196209	0.0636956	0.0467367
	822.491	0.105441	0.136343	0.145614	0.0586402	0.0731333	0.0784528	0.102545	0.111489	0.0777797	0.0779988	0.0820521	0.0892943	0.0759082	0.0931287	0.0700252	0.0905862	0.0914632	0.0900696	0.0882153	0.0587183	0.142245	0.154254	0.152938	0.153642	0.146181	0.130576	0.111888	0.175478	0.143405	0.135602	0.133811	0.0934843	0.113069	0.160769	0.067702	0.101681	0.109546	0.107462	0.0906289	0.120001	0.120511	0.194831	0.204469	0.117651	0.202551	0.195281	0.0635883	0.0467838
	823.455	0.102253	0.132552	0.142524	0.0575945	0.0715508	0.077483	0.100897	0.110388	0.0759818	0.0762557	0.0805591	0.088743	0.0753452	0.0927833	0.0698034	0.0904262	0.091394	0.0894559	0.0881408	0.0586473	0.136566	0.14752	0.146314	0.147998	0.140938	0.125796	0.10614	0.16862	0.137736	0.130386	0.12851	0.0898876	0.108957	0.155606	0.0664312	0.0977672	0.107098	0.104255	0.0880792	0.116789	0.119973	0.193879	0.203662	0.117183	0.201763	0.19429	0.063355	0.046486
	824.42	0.099263	0.128841	0.139866	0.0565271	0.070099	0.07653	0.0992658	0.109154	0.0739051	0.0745431	0.0791103	0.0883847	0.0749145	0.0924309	0.0697319	0.0904017	0.0915221	0.0893295	0.0880238	0.0585862	0.13094	0.141071	0.139736	0.142298	0.135695	0.121125	0.100535	0.161852	0.132302	0.124963	0.1232	0.086288	0.104943	0.150464	0.065276	0.0941248	0.104677	0.101133	0.0855236	0.113438	0.119595	0.192901	0.202857	0.11696	0.201338	0.193445	0.0630611	0.0463416
	825.384	0.0963652	0.125582	0.137606	0.0558224	0.0692754	0.0756874	0.0977297	0.108147	0.0718166	0.0729873	0.0777383	0.0882966	0.0744829	0.0921071	0.0696753	0.0902921	0.091461	0.0891566	0.0881546	0.0586711	0.125658	0.134674	0.133345	0.136892	0.130759	0.116568	0.0954175	0.155343	0.126949	0.119753	0.11771	0.0825119	0.100841	0.145523	0.0635804	0.0905423	0.102533	0.098132	0.0831745	0.109998	0.119688	0.192459	0.20232	0.116828	0.200996	0.193011	0.0631522	0.046421
	826.348	0.0934649	0.122701	0.135429	0.0551722	0.0683552	0.0749501	0.0964696	0.107219	0.0701335	0.0713342	0.0764743	0.0881527	0.074292	0.0918705	0.0696939	0.0902298	0.0914704	0.0889866	0.0881831	0.0586756	0.120462	0.128237	0.127208	0.131879	0.126121	0.112284	0.0908027	0.149347	0.122047	0.114888	0.112619	0.0791948	0.0971793	0.141173	0.0620303	0.0872568	0.100677	0.0952634	0.0810643	0.106688	0.11958	0.191858	0.201731	0.116368	0.200493	0.192674	0.0634607	0.0466965
	827.312	0.0908796	0.120017	0.133579	0.0543029	0.0674065	0.0743104	0.0952086	0.106193	0.0687296	0.0698741	0.0752428	0.088114	0.0744385	0.091753	0.069925	0.0903959	0.0913551	0.0886918	0.087839	0.0584204	0.115734	0.12275	0.121549	0.127406	0.121694	0.10849	0.0866529	0.143719	0.117816	0.110464	0.108327	0.076216	0.0940326	0.137425	0.0607415	0.0843907	0.098923	0.0926105	0.0790461	0.103935	0.119215	0.191387	0.201407	0.115962	0.200158	0.192372	0.0635312	0.0468166
	828.276	0.0888882	0.117605	0.13239	0.0538467	0.0667089	0.0740366	0.0942681	0.105641	0.0676138	0.0689038	0.0745165	0.0881155	0.074377	0.0917081	0.0700335	0.0904156	0.0912722	0.0885169	0.0878066	0.0582985	0.111881	0.118158	0.117051	0.123726	0.11803	0.105191	0.0828742	0.13882	0.114148	0.106815	0.104604	0.0737482	0.0912885	0.134535	0.0598229	0.0818169	0.0974331	0.0905712	0.0775206	0.101913	0.119014	0.191329	0.201066	0.115973	0.199896	0.191991	0.0635338	0.0468188
	829.241	0.0871943	0.115637	0.131742	0.0536357	0.0662711	0.0741851	0.0938	0.10572	0.0668698	0.0685352	0.074273	0.0882615	0.0742993	0.0918926	0.0700198	0.0904961	0.0915039	0.0886598	0.0881299	0.0585542	0.10886	0.114246	0.113253	0.120714	0.115452	0.102651	0.079694	0.135115	0.111242	0.1038	0.101496	0.0718985	0.0892474	0.132429	0.0592214	0.0798452	0.0964462	0.089172	0.076032	0.100257	0.119393	0.191641	0.201279	0.116042	0.199974	0.191903	0.0635704	0.0467214
	830.205	0.0858276	0.114202	0.131319	0.0534557	0.0658374	0.0743755	0.0934853	0.105948	0.0662773	0.0681342	0.0739361	0.0886366	0.0745914	0.0921608	0.0702219	0.0909136	0.0919976	0.0889418	0.088453	0.0586467	0.106558	0.111121	0.110456	0.118427	0.113296	0.100652	0.077226	0.132521	0.109103	0.101331	0.0991223	0.0703964	0.0876971	0.130656	0.0587745	0.0784898	0.095964	0.0883535	0.0748255	0.0988765	0.119654	0.191813	0.201528	0.116115	0.200286	0.191936	0.0637846	0.0468049
	831.169	0.0849309	0.113449	0.131059	0.0533238	0.0657044	0.0741928	0.0931832	0.106024	0.0655983	0.067545	0.0736433	0.0888578	0.0748693	0.0923538	0.0707953	0.0913785	0.0925615	0.0892757	0.0885907	0.058789	0.104428	0.10847	0.107913	0.116585	0.111369	0.0989115	0.0752195	0.130069	0.107228	0.0992792	0.097156	0.0690207	0.0860427	0.129031	0.0582395	0.0776456	0.0955216	0.0875955	0.0740995	0.0980042	0.11991	0.19207	0.201755	0.116255	0.200423	0.192025	0.0640699	0.0469818
	832.133	0.0842751	0.112856	0.13064	0.0531896	0.065641	0.0741373	0.0928971	0.106055	0.0653513	0.0673884	0.0736126	0.0890562	0.0749665	0.0926212	0.0709487	0.0917411	0.0927501	0.089667	0.0888281	0.0591374	0.102884	0.106489	0.105951	0.115048	0.109802	0.0974617	0.0734871	0.127879	0.105554	0.0979604	0.095594	0.0679332	0.0850103	0.127774	0.0580337	0.0768093	0.0949651	0.0866783	0.0737247	0.0974392	0.120257	0.192001	0.201941	0.116577	0.200514	0.192122	0.0641439	0.0471615
	833.098	0.083465	0.111922	0.130142	0.0530095	0.0655884	0.0742158	0.0928169	0.106163	0.0652913	0.0672938	0.0735137	0.0893257	0.0751344	0.093018	0.0708679	0.0921891	0.0931481	0.0899115	0.0891606	0.0592232	0.101791	0.10509	0.104514	0.113849	0.108822	0.0964833	0.0723889	0.126296	0.104448	0.0967391	0.0941238	0.0670303	0.0844488	0.126887	0.0581479	0.0759626	0.0947009	0.0859603	0.0731752	0.0966271	0.120268	0.191827	0.202031	0.116727	0.200266	0.192144	0.0644688	0.0474831
	834.062	0.0830364	0.11122	0.13014	0.0530209	0.065648	0.0743565	0.0929774	0.1063	0.0650887	0.0670807	0.0733414	0.0894397	0.0753216	0.0932066	0.0708642	0.0924125	0.0933607	0.0899688	0.0896817	0.0593314	0.100662	0.104012	0.103345	0.112957	0.108338	0.0957703	0.0717189	0.125147	0.104015	0.0957135	0.0932093	0.0664033	0.0839473	0.12628	0.0580481	0.0754526	0.0946083	0.0858683	0.0727347	0.0959787	0.120276	0.191961	0.201972	0.116768	0.200356	0.191898	0.0647186	0.0476111
	835.026	0.0829315	0.111168	0.130698	0.0532218	0.0659189	0.0746259	0.0933261	0.106693	0.0650698	0.0670925	0.0732895	0.0896402	0.0754682	0.0933827	0.0710727	0.0925308	0.0936811	0.0902339	0.0900195	0.059685	0.100309	0.103493	0.102492	0.112355	0.107989	0.0952772	0.0712691	0.124344	0.10361	0.0952883	0.0929576	0.0661806	0.0838826	0.12618	0.0578592	0.0752811	0.0947455	0.085911	0.0725798	0.09587	0.120191	0.191961	0.20183	0.116571	0.200658	0.1919	0.0650116	0.0477162
	835.99	0.0831651	0.111692	0.131259	0.0534191	0.0662829	0.0749835	0.0936895	0.107168	0.0653247	0.067256	0.0735753	0.0899683	0.0757292	0.0937135	0.0715377	0.0929288	0.0940894	0.0906485	0.0903956	0.0599821	0.100374	0.103536	0.102385	0.112311	0.107657	0.0952272	0.0711517	0.124118	0.103757	0.0950944	0.0927847	0.0661018	0.0840624	0.126555	0.0578798	0.0753245	0.0950774	0.0860111	0.0728777	0.0962631	0.120199	0.191955	0.201951	0.116576	0.200628	0.191868	0.065372	0.0480187
	836.955	0.0835298	0.11221	0.131762	0.053476	0.0665306	0.0752894	0.0938958	0.107583	0.0654988	0.0674454	0.0739411	0.0904558	0.0761952	0.0942039	0.0717606	0.0933221	0.0942779	0.0909742	0.0908793	0.0600929	0.100612	0.103915	0.102732	0.112738	0.107816	0.0956724	0.0714662	0.124485	0.104528	0.0953422	0.0930245	0.0662277	0.0844847	0.127206	0.0582399	0.075636	0.0954584	0.0863921	0.0733287	0.0967865	0.120288	0.192069	0.202145	0.116739	0.200894	0.191477	0.0658262	0.0483794
	837.919	0.08394	0.112776	0.13242	0.0536121	0.066659	0.0755086	0.0941363	0.108179	0.0657751	0.0676615	0.0742761	0.0909217	0.076552	0.0946491	0.0717645	0.0936683	0.0944587	0.091432	0.091169	0.0601563	0.101289	0.104812	0.103608	0.113725	0.108594	0.0964475	0.072058	0.125257	0.105257	0.0961171	0.0936856	0.0666292	0.0851426	0.128207	0.0587716	0.0762719	0.0961023	0.086949	0.0738316	0.0973452	0.120458	0.192132	0.202061	0.116665	0.200827	0.19134	0.0659594	0.0485368
	838.883	0.0847426	0.113934	0.133385	0.0539891	0.0671662	0.0760138	0.0947283	0.108945	0.0662656	0.0681283	0.0747734	0.0911224	0.0768344	0.0949028	0.0718863	0.0941216	0.0947312	0.0919908	0.0913137	0.0601487	0.102531	0.106377	0.104948	0.115268	0.109705	0.0975621	0.07313	0.126429	0.106286	0.0971504	0.0947829	0.0672319	0.0860221	0.129597	0.0591774	0.0772638	0.0968551	0.0877238	0.074539	0.0982232	0.120773	0.192475	0.202287	0.116646	0.200681	0.191479	0.0660599	0.0487671
	839.847	0.0858429	0.115252	0.134871	0.0546118	0.0679238	0.0766696	0.0955886	0.109647	0.0669577	0.068911	0.0754586	0.0913296	0.0772512	0.0951784	0.0720442	0.0946959	0.0951671	0.0922826	0.0915179	0.06034	0.104065	0.108444	0.106943	0.117066	0.111535	0.0992537	0.0749206	0.128356	0.108307	0.0986399	0.0964284	0.0683217	0.0875778	0.131496	0.0596371	0.0785216	0.0975615	0.0888641	0.0754889	0.0993792	0.120837	0.192899	0.202678	0.116965	0.201096	0.19159	0.0663638	0.048961
	840.812	0.0872382	0.116783	0.13646	0.0551641	0.0685309	0.0771784	0.0964583	0.110413	0.0680038	0.069882	0.0762688	0.0918575	0.0778104	0.0957486	0.0724026	0.0952013	0.0956208	0.0926916	0.0919967	0.0607306	0.106447	0.111065	0.109673	0.119177	0.113953	0.101158	0.0772098	0.130978	0.110769	0.10079	0.0985925	0.0698645	0.0897975	0.133979	0.0604579	0.0801612	0.0985886	0.0903444	0.0764788	0.100833	0.120948	0.193081	0.202852	0.117275	0.201316	0.191646	0.0666554	0.0490613
	841.776	0.0887607	0.118588	0.138019	0.0555945	0.0691433	0.0778778	0.0976681	0.111429	0.069239	0.0708319	0.077204	0.0923696	0.0781886	0.0964571	0.0727465	0.0954822	0.0959914	0.0932463	0.0925908	0.0610892	0.10935	0.1141	0.112849	0.121971	0.116504	0.103542	0.0796204	0.134158	0.113264	0.103666	0.101522	0.0717993	0.092152	0.136692	0.0615184	0.0822252	0.100105	0.0922088	0.0778283	0.102699	0.121187	0.193167	0.202906	0.117478	0.201251	0.191676	0.0666599	0.0489415
	842.74	0.0904651	0.120658	0.139987	0.0562796	0.0698788	0.0786934	0.0988342	0.112518	0.0705352	0.0720462	0.0782663	0.0925796	0.0783534	0.0969595	0.0730016	0.0956741	0.0963115	0.0938764	0.0930669	0.0613885	0.112482	0.117772	0.116194	0.125174	0.119224	0.106319	0.0822322	0.137672	0.116093	0.106672	0.104524	0.0739266	0.0945621	0.139534	0.0624185	0.0845994	0.101823	0.0943168	0.0793336	0.104784	0.121177	0.193256	0.202919	0.11752	0.201199	0.191604	0.0667927	0.0490518
	843.704	0.0922845	0.122872	0.142128	0.0571429	0.0706613	0.0793453	0.0997425	0.113289	0.0719501	0.0733709	0.0792146	0.0928446	0.0787751	0.0972719	0.0732755	0.0959799	0.09668	0.0944616	0.0933916	0.061585	0.115789	0.121657	0.120142	0.128657	0.122439	0.108986	0.0853673	0.141428	0.119554	0.109725	0.107429	0.0761474	0.0969441	0.142487	0.0631985	0.086904	0.103387	0.0962122	0.0808828	0.106921	0.120975	0.192883	0.202833	0.117443	0.200983	0.191369	0.0669849	0.0493098
	844.668	0.0942549	0.125204	0.144111	0.0579333	0.0717478	0.080241	0.100912	0.114272	0.0730691	0.074508	0.0800311	0.0931755	0.079256	0.0975552	0.0734851	0.096423	0.0972895	0.0949934	0.093874	0.0617242	0.119192	0.125778	0.124335	0.132333	0.125782	0.111726	0.088735	0.14549	0.123121	0.113022	0.110704	0.0783579	0.0994757	0.145754	0.0640492	0.0892661	0.104875	0.09813	0.0824188	0.109251	0.120979	0.192908	0.202789	0.117675	0.201003	0.191369	0.0672219	0.0494708
	845.633	0.0962392	0.127701	0.14569	0.0583072	0.0728354	0.0808056	0.101988	0.115322	0.0740891	0.0756048	0.0811189	0.0935679	0.0796422	0.0979555	0.0735887	0.0969143	0.0975481	0.0954176	0.0940917	0.0615897	0.122739	0.130147	0.128527	0.135633	0.12886	0.114643	0.092195	0.149787	0.126632	0.116116	0.114067	0.0803925	0.102317	0.149217	0.0651353	0.0917152	0.10628	0.100303	0.0838527	0.111209	0.121106	0.193392	0.202927	0.117844	0.201285	0.19152	0.0676195	0.0496691
	846.597	0.0980928	0.12979	0.147043	0.0586303	0.0736564	0.0811233	0.102826	0.115831	0.0751114	0.0764784	0.0821047	0.0937921	0.0798246	0.0983254	0.0735582	0.0972668	0.0976667	0.0957698	0.0941158	0.0616301	0.125928	0.134214	0.132221	0.13885	0.131897	0.11746	0.0952806	0.153615	0.129774	0.118844	0.117166	0.0821976	0.104852	0.15197	0.0659481	0.0938838	0.107693	0.102126	0.0851655	0.112718	0.120968	0.193407	0.202952	0.117815	0.201344	0.191517	0.0678413	0.0497303
	847.561	0.0995791	0.131313	0.148165	0.0591289	0.0740828	0.0816486	0.103532	0.116299	0.0759054	0.0770572	0.0827423	0.0940289	0.0798861	0.0984569	0.0736049	0.0973678	0.0978464	0.0959172	0.094283	0.0615961	0.128586	0.137466	0.135263	0.141616	0.134451	0.1197	0.0976576	0.15669	0.132225	0.121111	0.119688	0.0837713	0.106636	0.153926	0.0665158	0.0955273	0.108737	0.103498	0.0864041	0.114035	0.120713	0.193189	0.202714	0.117622	0.201271	0.191309	0.0678347	0.0496541
	848.525	0.100531	0.132363	0.148977	0.0593964	0.0742807	0.0819428	0.103982	0.116707	0.076482	0.0774836	0.0832869	0.0941349	0.0798983	0.0984771	0.0735958	0.0972051	0.0978406	0.0960689	0.0945016	0.0616599	0.130289	0.139589	0.137239	0.143236	0.13599	0.121254	0.0993293	0.158758	0.13399	0.122831	0.121304	0.0848715	0.107836	0.155396	0.0670035	0.0962327	0.109052	0.104329	0.0872082	0.115053	0.120567	0.193055	0.2025	0.117303	0.201116	0.190883	0.0680393	0.0496413
	849.49	0.100873	0.132743	0.149302	0.0592527	0.0743218	0.0818736	0.104053	0.116912	0.0765779	0.0776305	0.0835022	0.0941229	0.08004	0.0984598	0.073568	0.0971447	0.0979787	0.0963123	0.0944932	0.0619937	0.13079	0.140401	0.13814	0.143964	0.136637	0.122056	0.100235	0.159363	0.134885	0.123446	0.121843	0.0853899	0.108311	0.156033	0.0671461	0.0963224	0.108893	0.104417	0.0875625	0.11533	0.120406	0.192749	0.202205	0.117226	0.200748	0.190616	0.0681623	0.0498488
	850.454	0.100515	0.132412	0.14921	0.0591248	0.0742338	0.0820195	0.103986	0.116976	0.0762457	0.0774991	0.0832421	0.094106	0.0803026	0.0986012	0.0737463	0.0972266	0.0981741	0.0962901	0.0942889	0.0621873	0.130573	0.140134	0.137938	0.143984	0.136632	0.122145	0.100024	0.158995	0.134716	0.123247	0.121675	0.085221	0.108034	0.15564	0.0668773	0.096202	0.108468	0.103924	0.0874067	0.11498	0.120574	0.192517	0.202119	0.117303	0.200423	0.190514	0.0682118	0.0500343
	851.418	0.0997789	0.131695	0.148605	0.0589311	0.0738934	0.0819841	0.103705	0.116944	0.075938	0.0769975	0.0827578	0.0941963	0.0804086	0.0986844	0.0738242	0.0972502	0.0982274	0.0962039	0.0945603	0.0622584	0.129629	0.138807	0.136852	0.143063	0.135794	0.1214	0.0988613	0.15783	0.133458	0.122607	0.120835	0.0846742	0.107465	0.154522	0.066599	0.0956238	0.107966	0.103438	0.0868556	0.114464	0.12065	0.192357	0.201975	0.117067	0.200266	0.190011	0.0683002	0.0500583
	852.382	0.0986323	0.130401	0.147657	0.0585378	0.0734568	0.0813553	0.103044	0.116592	0.0753989	0.0762465	0.0822286	0.0942541	0.0803839	0.0987333	0.0738185	0.097218	0.0982571	0.0960153	0.0947714	0.0622238	0.127883	0.136778	0.13478	0.141488	0.134264	0.120094	0.0972128	0.155861	0.131802	0.12113	0.119178	0.0836028	0.106286	0.152705	0.0660686	0.0945757	0.107215	0.10252	0.0857702	0.113386	0.120585	0.192321	0.201793	0.117107	0.200481	0.189797	0.0682174	0.0499409
	853.347	0.0972024	0.128692	0.146492	0.058063	0.07308	0.0807694	0.102196	0.11596	0.0747003	0.075513	0.0817233	0.0941866	0.0802931	0.0987792	0.0737649	0.0971307	0.098248	0.0958092	0.0945637	0.0619115	0.125804	0.13433	0.132323	0.139219	0.132236	0.118324	0.0951441	0.153123	0.129781	0.118989	0.116988	0.0820021	0.10469	0.150924	0.0654714	0.0929696	0.106127	0.101067	0.0845921	0.111927	0.120634	0.192355	0.201597	0.117463	0.200727	0.190009	0.0682684	0.0498314
	854.311	0.0957502	0.12701	0.145409	0.0576063	0.0727529	0.0804964	0.101435	0.115444	0.0737932	0.0748687	0.0812232	0.0941073	0.0802333	0.0987861	0.0737678	0.0971476	0.0981795	0.0957104	0.0946382	0.0619419	0.123408	0.131507	0.129302	0.136549	0.129874	0.116092	0.0928198	0.149953	0.12726	0.116343	0.114424	0.0801489	0.102907	0.148849	0.0646146	0.0912378	0.105054	0.0997688	0.0833484	0.110365	0.120752	0.19264	0.201562	0.117545	0.200544	0.190001	0.0684575	0.0498272
	855.275	0.0943854	0.125449	0.144527	0.0571267	0.0722303	0.0802758	0.100654	0.115243	0.0729981	0.0743347	0.0808018	0.0938758	0.0801319	0.0985454	0.0737338	0.0973243	0.0982354	0.0957062	0.0948925	0.0621962	0.120606	0.128225	0.126131	0.133868	0.127485	0.113959	0.0902712	0.146847	0.124713	0.113599	0.111637	0.0783097	0.101159	0.146553	0.0637403	0.0894007	0.103961	0.0983013	0.0821843	0.108664	0.120923	0.192984	0.201897	0.117574	0.200682	0.190126	0.068505	0.0499104
	856.239	0.0930649	0.123907	0.143685	0.0567211	0.0717098	0.0801522	0.100009	0.115162	0.0722627	0.0736628	0.0804741	0.0939603	0.0801283	0.098302	0.0737947	0.0975423	0.0985861	0.0958067	0.095051	0.0623465	0.117888	0.125006	0.123154	0.131414	0.125143	0.111893	0.0876756	0.143656	0.122369	0.111164	0.109079	0.0767239	0.0994957	0.144483	0.0633675	0.087733	0.102957	0.0969257	0.0811403	0.10692	0.121129	0.19339	0.202181	0.117859	0.201494	0.190605	0.068558	0.0500714
	857.203	0.0917196	0.122377	0.14289	0.0564359	0.0714546	0.0801067	0.0995895	0.115132	0.0713106	0.072843	0.0800643	0.0942338	0.0802509	0.098395	0.0740083	0.0976271	0.0988612	0.0960519	0.0951534	0.0623638	0.115522	0.122116	0.120236	0.129116	0.122883	0.109815	0.0853695	0.140445	0.120082	0.108815	0.106634	0.0750139	0.0975503	0.142314	0.0627373	0.0861982	0.102014	0.0956622	0.080178	0.105472	0.121446	0.193701	0.202309	0.118004	0.201979	0.190878	0.0687152	0.0501107
	858.168	0.0905343	0.121135	0.142027	0.0561565	0.0712025	0.079789	0.0988816	0.114702	0.0704665	0.0722119	0.079567	0.094329	0.0803964	0.0984907	0.0739881	0.0975652	0.0988133	0.0960865	0.0951029	0.062255	0.113174	0.119359	0.117106	0.12668	0.120768	0.107782	0.0830569	0.137287	0.117867	0.106528	0.104373	0.0734381	0.0957741	0.14023	0.0620812	0.084736	0.101139	0.0943642	0.0792158	0.104397	0.121433	0.193796	0.202379	0.118027	0.202124	0.190738	0.0690474	0.0501849
	859.132	0.0893863	0.119798	0.140991	0.0558034	0.0706827	0.0795106	0.098192	0.114496	0.0698139	0.0716538	0.0790244	0.0942427	0.080279	0.0983961	0.0737235	0.097377	0.0986225	0.0958472	0.0948902	0.0621538	0.110925	0.116726	0.114406	0.124405	0.118861	0.106137	0.0808197	0.134471	0.115926	0.104303	0.102298	0.071976	0.0942275	0.138431	0.0616529	0.0833488	0.100257	0.0930206	0.0783952	0.10328	0.121401	0.193646	0.202287	0.118116	0.202172	0.190472	0.0690548	0.0503315
	860.096	0.0883184	0.118423	0.139951	0.0554908	0.070292	0.0792022	0.0976121	0.114293	0.0691926	0.0710837	0.0785454	0.094084	0.0801041	0.0981958	0.0733766	0.0970541	0.0983866	0.0957132	0.0948177	0.0621451	0.108906	0.114169	0.111912	0.12225	0.116931	0.104465	0.0787649	0.132032	0.114146	0.10239	0.100156	0.0703692	0.0928165	0.136756	0.0611278	0.0819904	0.0995014	0.0919584	0.0775981	0.102116	0.121294	0.193532	0.202376	0.11816	0.202326	0.19038	0.0686689	0.0500302
	861.06	0.0871636	0.117263	0.13909	0.0550439	0.0698344	0.0788616	0.0970022	0.113928	0.068587	0.070603	0.0781841	0.0938452	0.0799456	0.0980719	0.0732279	0.0968151	0.0981441	0.0954146	0.0947917	0.0622225	0.107029	0.111901	0.109711	0.120271	0.115078	0.102667	0.077021	0.129611	0.112109	0.100525	0.0981696	0.0689549	0.0917997	0.135495	0.0607243	0.0808222	0.0987893	0.091166	0.0767279	0.101093	0.121078	0.193436	0.202192	0.11804	0.202323	0.190274	0.0683592	0.0497109
	862.025	0.0861013	0.115998	0.138101	0.0545229	0.069121	0.0786239	0.0966338	0.113482	0.0678478	0.0699463	0.0775712	0.0936036	0.0796446	0.0979024	0.0731226	0.0965797	0.0977564	0.0950538	0.0945207	0.0619652	0.105158	0.109754	0.107488	0.118498	0.113471	0.101029	0.0753915	0.127377	0.110127	0.0987469	0.0965697	0.0680218	0.0904698	0.134021	0.0602505	0.0796628	0.097965	0.0902384	0.0759187	0.100002	0.12078	0.192876	0.201409	0.117572	0.201571	0.189628	0.068158	0.049521
	862.989	0.0851705	0.114577	0.136933	0.0541494	0.0685318	0.0780948	0.0960914	0.112612	0.0670118	0.069167	0.0767431	0.0932222	0.0793066	0.0972371	0.0726479	0.0958924	0.097103	0.0945379	0.0939761	0.0614863	0.103417	0.107748	0.10546	0.11657	0.111764	0.0994229	0.0738056	0.125412	0.10836	0.0970181	0.0950507	0.0669963	0.0888309	0.131852	0.0595793	0.0781634	0.0970269	0.0889441	0.0751065	0.0987274	0.120112	0.191677	0.199801	0.116866	0.200183	0.188346	0.0676801	0.0493441
	863.953	0.0840587	0.112849	0.135548	0.0535848	0.0679027	0.0773304	0.0952557	0.111299	0.0660468	0.0683244	0.0758834	0.0924584	0.078757	0.0961852	0.0722616	0.0950274	0.0961513	0.0936215	0.0931538	0.0610545	0.101735	0.105686	0.103375	0.114627	0.109973	0.0977415	0.0722242	0.123222	0.106501	0.0955125	0.0935622	0.0658886	0.0872921	0.129759	0.058802	0.076776	0.0959972	0.0873727	0.0740874	0.0974386	0.119333	0.190097	0.197911	0.116038	0.198544	0.186807	0.067017	0.0489602
	864.917	0.0827743	0.110916	0.133735	0.0528923	0.0670599	0.0766899	0.0942666	0.109922	0.0650395	0.0673066	0.0750425	0.0914828	0.0780019	0.0951527	0.0718782	0.0942098	0.0950443	0.0925248	0.0921293	0.0604664	0.0997548	0.10343	0.101441	0.112701	0.108062	0.0958612	0.0707263	0.121254	0.104494	0.0939615	0.0919839	0.0647317	0.0856576	0.127693	0.0578935	0.0756762	0.0946204	0.0861139	0.073171	0.0960488	0.118455	0.188258	0.196054	0.114965	0.196565	0.185135	0.06648	0.0484364
	865.882	0.0817398	0.109329	0.132045	0.0524289	0.0664399	0.0760784	0.0932508	0.108532	0.0641368	0.0664331	0.0743063	0.0905814	0.0770479	0.0942473	0.0712127	0.0934385	0.0940856	0.0916999	0.0910994	0.0598395	0.0979114	0.101488	0.0996138	0.110636	0.106223	0.0940915	0.0694983	0.119617	0.102809	0.0924373	0.0905419	0.0635663	0.0840767	0.125614	0.0570849	0.0745268	0.093524	0.0850017	0.0722167	0.0948211	0.11729	0.18625	0.194086	0.113931	0.194577	0.183379	0.0659778	0.0479041
	866.846	0.0809162	0.108054	0.130633	0.0519994	0.0658105	0.0755554	0.0923701	0.107349	0.0632567	0.0656928	0.0735387	0.0898041	0.0762281	0.0933729	0.0704942	0.0924472	0.0932091	0.0908813	0.0902157	0.0593171	0.0966316	0.0999331	0.0979958	0.108818	0.104629	0.092657	0.0683944	0.11797	0.101244	0.0913052	0.0893197	0.0627421	0.082841	0.123675	0.056481	0.0734571	0.0927135	0.0838932	0.0715128	0.093807	0.11604	0.184295	0.19194	0.112766	0.192396	0.181464	0.065361	0.0474833
	867.81	0.0801353	0.106655	0.128916	0.0513437	0.064948	0.0747144	0.0914566	0.105915	0.0624922	0.0649714	0.0727267	0.0889476	0.0753977	0.0923229	0.0699624	0.0913046	0.0921674	0.0895934	0.0892236	0.0586955	0.0953081	0.0981369	0.0963542	0.107271	0.103124	0.0912874	0.0671979	0.116391	0.0993591	0.0900232	0.0879327	0.0618712	0.08156	0.121904	0.0558092	0.0724152	0.0917655	0.0827386	0.0708209	0.0929216	0.114698	0.18216	0.189719	0.111393	0.189927	0.179476	0.0646185	0.0470588
	868.774	0.0791567	0.104998	0.126798	0.0507495	0.0640718	0.0736167	0.0904663	0.104124	0.0615941	0.0642704	0.0718643	0.0878259	0.0743053	0.090853	0.0692757	0.0901064	0.0910231	0.0882041	0.0879523	0.0580121	0.09374	0.0962199	0.094681	0.105397	0.101396	0.0897348	0.0660539	0.114817	0.0976166	0.0886868	0.0865224	0.0608707	0.080261	0.120042	0.0552788	0.0711978	0.0904151	0.0814073	0.0699565	0.091864	0.113297	0.17939	0.187061	0.109845	0.18717	0.177179	0.0637024	0.0464289
	869.739	0.0781901	0.103319	0.124631	0.050246	0.0631932	0.0726475	0.0895046	0.102302	0.0605349	0.0635566	0.0707907	0.0866982	0.0732784	0.0892058	0.0683006	0.0887085	0.0897286	0.0868529	0.0866827	0.0572432	0.0920059	0.0946166	0.0929616	0.103358	0.0995531	0.0881025	0.0650496	0.113085	0.0959375	0.0875799	0.0854019	0.0601922	0.0788659	0.117952	0.0546706	0.0698023	0.0889481	0.0801175	0.0690506	0.0907226	0.111804	0.176471	0.183956	0.108115	0.183887	0.174562	0.0627942	0.045596
	870.703	0.0771597	0.10154	0.12245	0.0496673	0.0621845	0.0716329	0.0883383	0.100419	0.0595042	0.0625537	0.069706	0.085789	0.0723987	0.0880484	0.0674346	0.0872705	0.0880725	0.0853487	0.085382	0.0565075	0.0904244	0.093051	0.0914405	0.101607	0.0980785	0.0865296	0.0640174	0.111773	0.0942698	0.0863805	0.0844392	0.0595142	0.0773181	0.115896	0.0537401	0.0685089	0.0875976	0.0788687	0.0681535	0.0895386	0.110201	0.173587	0.181038	0.106527	0.180493	0.171683	0.0619404	0.0447542
	871.667	0.0761133	0.0996884	0.120249	0.0491192	0.0612023	0.0707368	0.0870703	0.0984477	0.0586463	0.061485	0.0687049	0.0847582	0.0713833	0.0869149	0.0667876	0.0860629	0.0867217	0.0839441	0.0841587	0.0556978	0.0891645	0.0916411	0.0899393	0.100133	0.0965525	0.0850358	0.0629336	0.110447	0.0927587	0.085132	0.0834547	0.0587481	0.0755573	0.113539	0.0527107	0.0676595	0.0866504	0.0778488	0.0673155	0.088342	0.108302	0.170542	0.177823	0.104497	0.177021	0.168707	0.0612057	0.0440551
	872.631	0.0752765	0.0982289	0.118148	0.0486199	0.0604274	0.0698731	0.0859028	0.0965575	0.0576623	0.0607841	0.0677924	0.0834688	0.0701974	0.085453	0.06583	0.0846768	0.085186	0.082589	0.0829892	0.0547861	0.0880063	0.0902783	0.0886408	0.0986994	0.0950178	0.0837042	0.0620657	0.1089	0.0912625	0.0839699	0.0824594	0.0580061	0.0740651	0.111453	0.0519822	0.0667321	0.0858287	0.0767262	0.0666228	0.087324	0.106358	0.167364	0.174255	0.102513	0.173591	0.165992	0.0603916	0.0436912
	873.595	0.0744608	0.0969282	0.116261	0.0480481	0.0597761	0.0691031	0.0847834	0.0948378	0.0566067	0.0600096	0.0667797	0.0823251	0.069066	0.0839729	0.0649229	0.0832972	0.0836382	0.0811726	0.0817521	0.0540751	0.0868419	0.0889266	0.0873651	0.0971534	0.093611	0.0824077	0.0612724	0.107543	0.0898985	0.0829334	0.0813692	0.0572667	0.0729927	0.109888	0.051675	0.0658289	0.0848405	0.0755729	0.0659044	0.0863381	0.104627	0.164224	0.17101	0.100885	0.170258	0.163315	0.05935	0.0429603
	874.56	0.0735699	0.095667	0.114592	0.0473454	0.0590995	0.0685538	0.0839092	0.0933719	0.0557895	0.0591669	0.0657319	0.0814717	0.0681795	0.0826579	0.0644123	0.0823162	0.0824852	0.0800299	0.0805079	0.0532948	0.0857334	0.0878223	0.0863453	0.0956023	0.0922297	0.0812815	0.0606637	0.106659	0.08875	0.0820875	0.0805834	0.0566484	0.0719785	0.108263	0.0512254	0.0651532	0.0838855	0.0746477	0.0653858	0.0855207	0.103104	0.161261	0.168336	0.0992859	0.16719	0.160632	0.0584136	0.0423967
	875.524	0.0732184	0.0946284	0.113315	0.0470667	0.0584522	0.067999	0.083304	0.091962	0.0551838	0.058558	0.0649727	0.0808242	0.0676717	0.0818165	0.0639539	0.0814998	0.0815226	0.0791292	0.0796322	0.052495	0.0848624	0.086882	0.0855861	0.0944761	0.091305	0.0804553	0.0602608	0.106058	0.0878158	0.0815485	0.0800598	0.0562667	0.0709893	0.106948	0.0505161	0.0645548	0.0832024	0.0738894	0.0650414	0.084831	0.101736	0.158842	0.165915	0.097927	0.164633	0.158453	0.0579337	0.0422406
	876.488	0.0730619	0.0937505	0.112436	0.0470175	0.0580315	0.0674031	0.0828195	0.090891	0.0547083	0.0583087	0.0645513	0.0801858	0.0671143	0.0812065	0.0634801	0.0807218	0.0807271	0.0782796	0.079018	0.0521721	0.0841915	0.0862606	0.0850056	0.0938463	0.090551	0.0798568	0.0599107	0.105644	0.0869156	0.0810391	0.0795365	0.0560976	0.070232	0.10594	0.0499453	0.0638602	0.082421	0.073186	0.0648229	0.0843946	0.100555	0.156818	0.163515	0.0966765	0.162459	0.156587	0.0575657	0.0419703
	877.452	0.0726686	0.0929678	0.11141	0.0468859	0.0576795	0.067108	0.0825008	0.0901155	0.0544686	0.0580555	0.0643543	0.0795647	0.0664671	0.0806284	0.0631433	0.0800535	0.0802435	0.0776977	0.078338	0.0521265	0.0837017	0.0860763	0.0845546	0.0932981	0.090038	0.0794018	0.0595207	0.105268	0.0861595	0.0806301	0.0791708	0.0559369	0.0696428	0.10519	0.0497441	0.0633995	0.0819241	0.0725577	0.0644172	0.0840676	0.099504	0.155049	0.161372	0.0955526	0.160376	0.154763	0.0571257	0.0414964
	878.417	0.0725075	0.092319	0.110318	0.0466392	0.0572661	0.0668454	0.0820908	0.0892411	0.0541127	0.0576512	0.0640153	0.079225	0.066079	0.0801834	0.0628764	0.0797108	0.0797636	0.0771908	0.0776921	0.0520069	0.0832247	0.0853837	0.0841334	0.0926245	0.0895557	0.0786919	0.0591106	0.104828	0.0855382	0.0802954	0.0789069	0.0556641	0.0691696	0.1044	0.0496685	0.0630787	0.0814716	0.072193	0.0639926	0.0837942	0.0984433	0.153207	0.159447	0.0948009	0.158415	0.153176	0.0568879	0.041241
	879.381	0.0723936	0.091947	0.109467	0.0463782	0.0570914	0.0665751	0.0818763	0.0885	0.0536001	0.0571957	0.0634044	0.0788834	0.0657271	0.079771	0.0627003	0.079369	0.079198	0.0766833	0.0773738	0.0518563	0.0829217	0.0845946	0.0838728	0.0922298	0.0891576	0.0783953	0.0587734	0.104254	0.0848997	0.0801014	0.0788278	0.0554673	0.069025	0.103658	0.0495721	0.0628549	0.0811177	0.071978	0.0637361	0.0834837	0.0976585	0.151653	0.157972	0.0939665	0.156716	0.151811	0.0566086	0.0410969
	880.345	0.0723494	0.0916734	0.109048	0.0463064	0.0569476	0.0663521	0.0818599	0.0880445	0.0534484	0.0571506	0.0631717	0.0786445	0.0653768	0.0793516	0.0627054	0.0788755	0.0788043	0.0764363	0.0773539	0.0516237	0.0829367	0.0846014	0.0840854	0.0920767	0.0890089	0.0782152	0.0588595	0.104098	0.0847316	0.0800275	0.0788473	0.0554733	0.0692438	0.103367	0.0495607	0.0628216	0.0809964	0.0719074	0.063855	0.0834607	0.0971323	0.150452	0.156984	0.0931661	0.155383	0.150778	0.0562892	0.0408896
	881.309	0.0724196	0.0915859	0.109121	0.0463998	0.057026	0.0661644	0.0817736	0.0876989	0.0536255	0.0574792	0.0632581	0.0786814	0.065312	0.0790833	0.0627293	0.0789328	0.0786816	0.0762847	0.0773077	0.0514561	0.0832283	0.0850993	0.0843578	0.0923085	0.0892597	0.0782859	0.0594504	0.104806	0.0851184	0.0805219	0.0793086	0.0558938	0.0694183	0.103572	0.0495911	0.0630933	0.0812598	0.0719076	0.0641012	0.0836849	0.0966497	0.149512	0.156033	0.0926256	0.154421	0.150077	0.0562894	0.040942
	882.274	0.0728837	0.0920962	0.109408	0.0465712	0.0571451	0.0663782	0.082103	0.0875916	0.0538827	0.0576677	0.0633564	0.0787873	0.0655747	0.079034	0.0627929	0.0789753	0.0785332	0.0763359	0.0773589	0.051338	0.0838247	0.0858683	0.0850797	0.0930484	0.0900268	0.0789621	0.0601623	0.105973	0.0857804	0.0811626	0.0800451	0.0564671	0.0694713	0.103861	0.0496811	0.063378	0.0815683	0.0720713	0.0644093	0.0839937	0.0963251	0.148998	0.155151	0.0922055	0.153826	0.149613	0.0563753	0.0411177
	883.238	0.0734467	0.0925955	0.1098	0.0468108	0.0573101	0.0668132	0.0825868	0.0877631	0.0540954	0.0578078	0.0636548	0.0789726	0.0657799	0.0791259	0.062922	0.0791062	0.078429	0.076522	0.0773054	0.0513141	0.0846824	0.0869677	0.086043	0.0940515	0.09083	0.0796039	0.0609875	0.107288	0.0866269	0.0820151	0.0808342	0.0570537	0.0698699	0.104361	0.0499102	0.0639362	0.0819889	0.0727049	0.0646445	0.0843303	0.0962191	0.148617	0.154693	0.092064	0.153518	0.149228	0.056535	0.0412085
	884.202	0.0740366	0.0932165	0.110322	0.046986	0.0575966	0.0670528	0.0829136	0.0879977	0.0542851	0.0581667	0.0641109	0.0793293	0.0658727	0.0792833	0.0629786	0.0793893	0.0784109	0.0767463	0.0773317	0.0513105	0.0857802	0.0882027	0.0871703	0.0949256	0.0917906	0.0802345	0.0621227	0.108791	0.0876553	0.0831204	0.0819707	0.0578766	0.0705264	0.105149	0.0501739	0.0646554	0.0826486	0.0732465	0.0653029	0.0849971	0.0961786	0.148123	0.154338	0.0919934	0.153207	0.148973	0.0568563	0.0412802
	885.166	0.0749352	0.0942585	0.111207	0.0472816	0.0580302	0.067486	0.0833393	0.0884035	0.0547763	0.0587498	0.0646351	0.0798628	0.0661903	0.0797921	0.0632033	0.0797557	0.0787316	0.0772555	0.0776336	0.0514551	0.0871683	0.0895355	0.08858	0.0960814	0.0930936	0.0812922	0.0634417	0.110653	0.0891624	0.0843485	0.0833753	0.0588263	0.0715346	0.106585	0.0507291	0.0656483	0.0834341	0.0740265	0.0662474	0.085885	0.0961437	0.148066	0.154247	0.0918735	0.153053	0.149025	0.0570749	0.0415307
	886.13	0.0759372	0.095577	0.112517	0.0478038	0.0586888	0.0681882	0.0842857	0.0892357	0.0554347	0.0594934	0.0651049	0.080368	0.066481	0.0802151	0.0636526	0.0802954	0.0792259	0.0779413	0.0779966	0.0517973	0.08883	0.0915565	0.0905956	0.0978327	0.0947127	0.0827485	0.0650137	0.112996	0.0909751	0.0859877	0.0850962	0.0600553	0.0729751	0.108506	0.0513335	0.066996	0.084488	0.0753331	0.067142	0.0869114	0.0964873	0.148612	0.154723	0.0919258	0.153371	0.149441	0.0575205	0.0418613
	887.095	0.0772385	0.0972695	0.114374	0.0484467	0.0595786	0.0687869	0.0852747	0.0901507	0.0563432	0.0604368	0.0655893	0.0809257	0.0669355	0.0808339	0.0641284	0.080977	0.0799007	0.078717	0.0786686	0.0522701	0.0909182	0.0941373	0.0932082	0.100041	0.0967479	0.0846706	0.0669443	0.115746	0.0929345	0.0879409	0.0870599	0.0614963	0.0748053	0.110642	0.0520451	0.0685318	0.0857109	0.0767793	0.0679568	0.0882529	0.0968488	0.149307	0.155598	0.0922493	0.154241	0.150303	0.0581785	0.0421925
	888.059	0.0789798	0.0991357	0.116394	0.0490847	0.0606509	0.0693977	0.0861816	0.0911204	0.057459	0.0616157	0.0664954	0.0814035	0.0674988	0.0814631	0.0645924	0.0816873	0.0806438	0.07958	0.0794118	0.0525872	0.0935747	0.0969831	0.0961384	0.102718	0.0992305	0.0869661	0.0692557	0.118956	0.0953148	0.0903436	0.0894876	0.0632414	0.0765632	0.112889	0.0530518	0.0700364	0.0869049	0.0782709	0.0691449	0.0899149	0.0974264	0.150324	0.156574	0.0927785	0.154975	0.151276	0.058724	0.0426365
	889.023	0.0808937	0.101137	0.118311	0.0497501	0.0616354	0.0701962	0.0873359	0.092234	0.0588746	0.0628511	0.0676843	0.0821174	0.0681091	0.0820213	0.0651601	0.0824846	0.0813283	0.0804339	0.0801078	0.0528926	0.0963045	0.100136	0.0990645	0.105702	0.102169	0.0894256	0.0717808	0.122539	0.0981043	0.0929404	0.0921658	0.0651041	0.0784362	0.115354	0.0538402	0.0718094	0.0882347	0.0799123	0.0706712	0.0917927	0.0980823	0.151293	0.15743	0.0934461	0.155706	0.152359	0.0593401	0.0430626
	889.987	0.0824984	0.103215	0.120241	0.0504894	0.0625007	0.0710569	0.0885878	0.0935109	0.0601911	0.0639457	0.068664	0.083234	0.0688575	0.0827818	0.0657748	0.0833104	0.0818983	0.0811849	0.0808566	0.0533607	0.0989704	0.103433	0.102306	0.108784	0.105166	0.0920185	0.0742995	0.126171	0.101155	0.0957031	0.0947827	0.0668395	0.0807695	0.117998	0.0546457	0.0738743	0.0898089	0.0817337	0.0722624	0.09368	0.0985701	0.152081	0.158206	0.0942154	0.156727	0.153438	0.0600427	0.0434114
	890.952	0.0840935	0.105436	0.122293	0.0511235	0.0634327	0.0720549	0.0899051	0.0947768	0.0612043	0.0650956	0.0696319	0.0843362	0.0694711	0.0837257	0.0662356	0.0840475	0.082441	0.0821824	0.0816709	0.0540194	0.102033	0.106925	0.105684	0.1118	0.107984	0.0944846	0.0768968	0.130065	0.104234	0.0983614	0.0974318	0.0685982	0.0831418	0.120569	0.0556382	0.0761018	0.0914376	0.0835075	0.0737995	0.0956262	0.0992252	0.153401	0.159457	0.0949554	0.158093	0.154642	0.0607972	0.0437811
	891.916	0.0858791	0.10783	0.124455	0.0518313	0.064363	0.0729873	0.0912029	0.0961405	0.062191	0.0664111	0.0708589	0.0852408	0.0701195	0.0845755	0.0666855	0.0848139	0.0832664	0.0831825	0.0824351	0.0544716	0.105148	0.110521	0.109091	0.114806	0.110928	0.0969957	0.0797169	0.134088	0.107297	0.101087	0.100334	0.0705099	0.0854121	0.123555	0.0566546	0.0781734	0.0930703	0.0853941	0.0753713	0.0975082	0.099794	0.154697	0.160856	0.0955449	0.159391	0.156033	0.0615216	0.044047
	892.88	0.0878321	0.110285	0.126854	0.0525597	0.0655136	0.0737613	0.0923744	0.0973412	0.06332	0.067533	0.071976	0.0860161	0.070983	0.0853002	0.0671231	0.0856674	0.0840741	0.0839389	0.08293	0.0546789	0.107867	0.113967	0.112282	0.11789	0.114117	0.0998022	0.0825133	0.137937	0.110332	0.103742	0.103232	0.072355	0.0876866	0.126783	0.0576591	0.0800318	0.0947124	0.087298	0.0768625	0.0993501	0.100342	0.155774	0.162095	0.0961032	0.160568	0.157461	0.0622229	0.0444963
	893.844	0.0895513	0.112477	0.128878	0.0530579	0.0665767	0.0746048	0.0934675	0.0983837	0.0644754	0.0685305	0.0730108	0.0867361	0.0717754	0.0858719	0.0675607	0.0865166	0.0846833	0.084743	0.0835079	0.0548067	0.110566	0.11724	0.11557	0.120627	0.117056	0.10241	0.0851261	0.141379	0.113137	0.10615	0.105673	0.0740544	0.0898792	0.129576	0.0586998	0.081792	0.0960328	0.0889068	0.0782569	0.101067	0.100979	0.1569	0.163241	0.0966409	0.16171	0.158722	0.0625609	0.0449679
	894.809	0.0910326	0.114483	0.130515	0.0535552	0.067381	0.0754411	0.0946948	0.0994879	0.0654631	0.0696371	0.0740735	0.0872386	0.0722224	0.0863132	0.0679486	0.0871848	0.0850499	0.0855296	0.0842133	0.0552547	0.113116	0.12015	0.118554	0.123352	0.119697	0.104876	0.0876422	0.144577	0.115726	0.108476	0.108047	0.0758053	0.0918711	0.131999	0.0594529	0.0835398	0.0973199	0.0903975	0.0795226	0.102708	0.101597	0.157967	0.164364	0.0971908	0.162574	0.159835	0.0630386	0.0452741
	895.773	0.0923993	0.11629	0.132234	0.0541527	0.06812	0.0762716	0.095732	0.100555	0.066023	0.0706792	0.0746749	0.087679	0.0726724	0.0868467	0.0683403	0.0879288	0.0854863	0.0862263	0.0849329	0.055693	0.115613	0.123039	0.121459	0.126133	0.12202	0.107101	0.0899406	0.147707	0.118255	0.110779	0.110439	0.0774688	0.0936822	0.134259	0.0600385	0.0852167	0.0984878	0.0918484	0.080708	0.10423	0.1021	0.159004	0.165221	0.097815	0.163574	0.160681	0.0635343	0.0456182
	896.737	0.093869	0.118051	0.133883	0.0546393	0.068858	0.0770113	0.0965758	0.101605	0.0670824	0.0716432	0.0753104	0.0883168	0.0733406	0.087668	0.0687428	0.0885873	0.0862093	0.0870078	0.0855986	0.0559292	0.118268	0.125907	0.124175	0.128863	0.124358	0.10938	0.0919649	0.150639	0.120707	0.112939	0.11279	0.0790835	0.0955867	0.136822	0.0608535	0.0869463	0.0997639	0.0934404	0.0818306	0.105813	0.102536	0.160004	0.166079	0.0981756	0.164395	0.161136	0.0637415	0.0456935
	897.701	0.0955074	0.119863	0.135424	0.055209	0.0695576	0.0775564	0.0975216	0.10273	0.0685291	0.0725039	0.076438	0.088973	0.0740134	0.0885716	0.069097	0.0890513	0.0868873	0.0876849	0.0860389	0.0562079	0.120773	0.128814	0.127267	0.131352	0.126811	0.111682	0.0940651	0.153498	0.123108	0.115204	0.115085	0.0807334	0.097515	0.139423	0.0615592	0.0888689	0.101159	0.0951242	0.0830137	0.107524	0.102988	0.160713	0.166903	0.0983926	0.16493	0.161646	0.0639186	0.045828
	898.666	0.0971861	0.121738	0.136967	0.0557175	0.0703777	0.0780169	0.0984397	0.103768	0.069682	0.0734187	0.077302	0.0893476	0.0743852	0.0891641	0.0694817	0.0894913	0.0874351	0.0882829	0.0863118	0.0565963	0.123169	0.131744	0.130393	0.133843	0.129383	0.113981	0.0966218	0.15662	0.125727	0.117682	0.117437	0.0824928	0.0994827	0.141873	0.0623806	0.0906156	0.102356	0.0967029	0.0842796	0.109294	0.10329	0.161093	0.167296	0.0986723	0.165442	0.162099	0.0642406	0.0461247
	899.63	0.0987241	0.123688	0.138603	0.0563059	0.0711019	0.0786209	0.0996174	0.104649	0.0707582	0.0746079	0.0781503	0.0896105	0.0746453	0.0895615	0.069764	0.0899304	0.0877666	0.0887913	0.0866418	0.0568946	0.125741	0.134775	0.133465	0.136696	0.132038	0.116354	0.0991028	0.159665	0.128256	0.120208	0.1199	0.0841512	0.10172	0.144439	0.0633761	0.0922722	0.103473	0.0982532	0.08565	0.111069	0.103493	0.161319	0.167384	0.0989042	0.165982	0.162361	0.0645914	0.0463045
	900.594	0.100285	0.125624	0.140246	0.0569948	0.0718688	0.0793064	0.100602	0.105416	0.0717865	0.0756173	0.079137	0.0900435	0.0750414	0.089972	0.0699279	0.0903363	0.0879856	0.0890546	0.08703	0.0570421	0.128381	0.137973	0.13658	0.13966	0.134669	0.118938	0.101696	0.162763	0.131076	0.122698	0.122453	0.0857639	0.103999	0.147101	0.0642776	0.0942619	0.104778	0.0999596	0.0869343	0.112829	0.103651	0.161488	0.167667	0.0992063	0.166535	0.162547	0.0646401	0.046539
	901.558	0.102007	0.127819	0.141926	0.057587	0.0726916	0.0798537	0.101473	0.106357	0.0729792	0.0765736	0.0801825	0.0904739	0.0754967	0.0905456	0.070214	0.0907789	0.0883275	0.0895815	0.0872833	0.0571482	0.131386	0.141618	0.140108	0.14268	0.137409	0.121561	0.104585	0.165979	0.134204	0.125484	0.125357	0.087651	0.106214	0.149824	0.0649265	0.0965293	0.10617	0.101811	0.0883313	0.114748	0.103829	0.161624	0.167933	0.0994504	0.166668	0.162588	0.0646771	0.0467715
	902.522	0.10408	0.130235	0.143677	0.0583018	0.0734923	0.0804417	0.102647	0.107382	0.0741481	0.0776897	0.081276	0.0907855	0.0759345	0.0911432	0.0704764	0.0912881	0.0889776	0.0903972	0.0878072	0.0573559	0.134449	0.145275	0.143779	0.14588	0.140144	0.124123	0.10746	0.169381	0.137438	0.12856	0.128411	0.0897833	0.10856	0.152961	0.0657489	0.0987994	0.107555	0.10379	0.089893	0.116921	0.104089	0.161774	0.16806	0.0996355	0.16668	0.162645	0.0649161	0.0468878
	903.487	0.106152	0.132595	0.145519	0.0590054	0.0742743	0.0812872	0.103925	0.108383	0.07534	0.0787962	0.0823863	0.0909296	0.0762781	0.091523	0.0704796	0.0915615	0.0895033	0.0912401	0.0884788	0.0576872	0.137683	0.149251	0.147806	0.149319	0.143061	0.12698	0.11057	0.172953	0.140635	0.131634	0.131542	0.0917899	0.111233	0.156425	0.0668216	0.101044	0.109141	0.105848	0.0915092	0.119052	0.104338	0.161753	0.16802	0.0996566	0.166677	0.162297	0.0651049	0.0469701
	904.451	0.1081	0.135037	0.14742	0.05961	0.0751553	0.0819879	0.105222	0.109373	0.0767133	0.0800985	0.083548	0.0911942	0.0767831	0.0918758	0.0705622	0.0918107	0.0897369	0.0918815	0.0890479	0.0579784	0.141348	0.153757	0.152094	0.152944	0.146301	0.130203	0.114016	0.176935	0.144211	0.135032	0.135083	0.093939	0.114	0.1599	0.0679082	0.10348	0.111058	0.108087	0.0931326	0.121451	0.104322	0.161401	0.167807	0.0996014	0.166536	0.161682	0.0651664	0.0470869
	905.415	0.11043	0.137882	0.149405	0.0602231	0.0761722	0.0826765	0.10667	0.110574	0.0781517	0.0813785	0.084963	0.0916048	0.0773234	0.0925801	0.0709047	0.0923343	0.0900837	0.0925125	0.0895689	0.0582859	0.145191	0.158421	0.156767	0.156973	0.149779	0.133619	0.117679	0.181125	0.148173	0.138659	0.138828	0.0964194	0.117066	0.163597	0.0690807	0.106141	0.112942	0.110477	0.0951692	0.124151	0.104344	0.161163	0.167635	0.0996646	0.166423	0.161205	0.065155	0.0471678
	906.379	0.112869	0.140781	0.151631	0.0609621	0.0772721	0.0835198	0.108195	0.112071	0.0797182	0.0827568	0.086298	0.0920938	0.0777809	0.0934833	0.071299	0.0930114	0.0906966	0.0931824	0.0900095	0.0585588	0.149199	0.163208	0.161591	0.161158	0.153325	0.137052	0.121502	0.185324	0.152331	0.142419	0.14268	0.0990108	0.120377	0.167547	0.070208	0.10912	0.114928	0.113091	0.0971076	0.126752	0.104502	0.161256	0.167773	0.0998451	0.166411	0.160806	0.0651419	0.0472738
	907.344	0.115112	0.143516	0.154237	0.0620525	0.0784763	0.0843895	0.109475	0.113549	0.0814499	0.0844264	0.0876163	0.0925292	0.0782827	0.0942516	0.0716732	0.0935216	0.0912211	0.0937759	0.0904859	0.0587532	0.153304	0.168048	0.166581	0.165418	0.157102	0.140671	0.12522	0.189539	0.156314	0.146145	0.14664	0.101622	0.123657	0.171805	0.0714723	0.112172	0.116936	0.115683	0.0988463	0.129322	0.104628	0.161227	0.16779	0.100068	0.166725	0.160656	0.065245	0.0475743
	908.308	0.117557	0.146247	0.156763	0.0631238	0.0796179	0.0853221	0.111033	0.114992	0.083047	0.0861013	0.0889063	0.0931369	0.0789776	0.0950894	0.0720528	0.0940854	0.0918398	0.0945954	0.0913178	0.0591289	0.157052	0.172422	0.171191	0.169428	0.160713	0.144229	0.128833	0.193465	0.160095	0.149572	0.150282	0.104127	0.126734	0.176017	0.0728602	0.114939	0.118973	0.118087	0.100651	0.132116	0.104914	0.161666	0.168075	0.100377	0.167269	0.160834	0.06562	0.0479276
	909.272	0.119848	0.14904	0.159156	0.0639886	0.0806141	0.0863355	0.112616	0.116656	0.084514	0.0875205	0.0901516	0.0938584	0.0798304	0.096101	0.0725309	0.0948887	0.0926245	0.0955056	0.0922558	0.0596122	0.159961	0.176143	0.174922	0.172922	0.16369	0.147252	0.131898	0.196774	0.163267	0.152644	0.15331	0.106144	0.129438	0.179615	0.0739872	0.117245	0.120604	0.120359	0.102542	0.134754	0.105451	0.162309	0.168683	0.100855	0.167804	0.161049	0.0660091	0.0481341
	910.236	0.121659	0.151523	0.16134	0.0646651	0.0815767	0.0872182	0.113985	0.118387	0.0860814	0.0888485	0.0913554	0.0946595	0.0807231	0.096963	0.0729616	0.0956856	0.0934317	0.0965458	0.0931569	0.0601787	0.16249	0.179025	0.177857	0.175868	0.166132	0.149793	0.13432	0.199481	0.165941	0.155223	0.155934	0.107805	0.131925	0.182653	0.0748512	0.119324	0.122161	0.122359	0.104309	0.136824	0.106136	0.163094	0.169377	0.101337	0.168671	0.161491	0.0661578	0.0482323
	911.201	0.123089	0.153313	0.163468	0.0653185	0.0826124	0.08797	0.115109	0.119924	0.0874291	0.089892	0.0924863	0.0954981	0.0815009	0.0978954	0.0732244	0.0964739	0.094241	0.097853	0.0940244	0.0607492	0.16455	0.181453	0.180188	0.178178	0.168215	0.151904	0.136234	0.201716	0.16847	0.15713	0.158122	0.109247	0.134053	0.185374	0.0757075	0.121112	0.123679	0.123855	0.10563	0.138435	0.107047	0.164123	0.170518	0.101997	0.169945	0.162336	0.0665427	0.0486035
	912.165	0.124156	0.1548	0.165346	0.0659261	0.0835608	0.0886864	0.116021	0.121286	0.0881162	0.0904285	0.0934286	0.0962672	0.082183	0.0988477	0.0737214	0.0974055	0.0953976	0.0991385	0.0949771	0.0614203	0.166202	0.183538	0.182092	0.179894	0.169801	0.153504	0.137616	0.203348	0.170381	0.158504	0.159528	0.110163	0.135607	0.187574	0.0763978	0.122482	0.124857	0.125098	0.106431	0.139527	0.107958	0.165445	0.172207	0.102941	0.17148	0.163374	0.0673221	0.049112
	913.129	0.124573	0.155911	0.166577	0.0661709	0.0839297	0.0893308	0.116642	0.12257	0.0884754	0.0907482	0.0939964	0.0970809	0.0828843	0.099912	0.0744139	0.0984908	0.0967082	0.100097	0.0959141	0.061949	0.167226	0.184464	0.183226	0.181066	0.170719	0.154309	0.138011	0.203829	0.171277	0.159141	0.160056	0.110444	0.13661	0.188821	0.0766528	0.123124	0.12537	0.125662	0.106736	0.139819	0.109054	0.167234	0.174126	0.104025	0.173327	0.164706	0.0680463	0.0498482
	914.093	0.124415	0.156267	0.167214	0.0661733	0.0840256	0.0898638	0.116915	0.123791	0.0887981	0.0909655	0.0943301	0.0978502	0.0834665	0.100804	0.0750248	0.099568	0.0977975	0.10091	0.096838	0.0624745	0.167236	0.184201	0.182937	0.181408	0.170909	0.154555	0.137531	0.203278	0.171249	0.158711	0.159666	0.110027	0.136879	0.188965	0.07678	0.122981	0.12524	0.125578	0.106489	0.139631	0.110336	0.169034	0.175973	0.105228	0.175328	0.166084	0.068721	0.0505332
	915.057	0.123703	0.155991	0.167505	0.0660262	0.0842115	0.090015	0.116865	0.124812	0.0886088	0.090719	0.0942863	0.0985016	0.0839395	0.101407	0.07547	0.100476	0.0986841	0.10157	0.0976156	0.0629831	0.166244	0.183035	0.181641	0.180827	0.17026	0.154047	0.136272	0.201672	0.170314	0.157505	0.158389	0.10917	0.136183	0.188062	0.076576	0.122366	0.124876	0.125282	0.106173	0.139164	0.111372	0.170728	0.177727	0.106361	0.17726	0.167631	0.0693256	0.0508798
	916.022	0.122704	0.155408	0.167384	0.0656166	0.0841843	0.0900662	0.116833	0.125658	0.088242	0.0904605	0.0941263	0.09917	0.0846023	0.102278	0.0759256	0.101445	0.0996305	0.102194	0.0985223	0.0634214	0.164569	0.181143	0.179498	0.179413	0.16897	0.152894	0.134377	0.199196	0.168922	0.155671	0.15635	0.107851	0.134939	0.186501	0.0761728	0.121276	0.124246	0.124351	0.105465	0.138152	0.1124	0.172499	0.179632	0.107504	0.179459	0.169435	0.0700063	0.0513099
	916.986	0.121394	0.154443	0.167006	0.065177	0.0839201	0.0901279	0.116601	0.126431	0.0877683	0.0898142	0.0938353	0.0998385	0.0853332	0.103167	0.0763863	0.102312	0.100631	0.102999	0.0993984	0.0638747	0.162262	0.178438	0.176617	0.177303	0.167225	0.15137	0.131729	0.196196	0.167012	0.153215	0.153833	0.106032	0.13324	0.184563	0.0756183	0.119644	0.12335	0.122997	0.104345	0.136692	0.113648	0.174388	0.181791	0.108785	0.181846	0.171376	0.0708107	0.05195
	917.95	0.119811	0.153024	0.166364	0.0647354	0.0836008	0.0901218	0.116021	0.127067	0.0870861	0.0889629	0.0935027	0.100461	0.0859775	0.103952	0.0769442	0.103187	0.101699	0.103922	0.10042	0.0645449	0.159754	0.175033	0.17304	0.174704	0.164996	0.1494	0.128551	0.19262	0.164507	0.150229	0.150783	0.103969	0.131308	0.182431	0.0749044	0.117762	0.122379	0.121541	0.102752	0.134874	0.114852	0.176706	0.184105	0.11011	0.18415	0.173259	0.0716238	0.0525441
	918.914	0.117952	0.151457	0.165677	0.0643332	0.083276	0.0900495	0.115444	0.127744	0.0864735	0.0883015	0.0932857	0.101186	0.0866277	0.10466	0.0775507	0.104117	0.102876	0.104707	0.101261	0.0652446	0.156838	0.171235	0.169268	0.171909	0.162416	0.14716	0.125018	0.18855	0.161568	0.146964	0.147349	0.101717	0.129244	0.18001	0.074329	0.115575	0.121352	0.119858	0.10116	0.132898	0.116139	0.17914	0.186396	0.111349	0.186475	0.175014	0.0723596	0.0530366
	919.879	0.116006	0.149822	0.16511	0.0639198	0.0829545	0.0900157	0.114861	0.128356	0.08553	0.0874578	0.0928564	0.101769	0.087154	0.105131	0.0779956	0.105028	0.103828	0.105513	0.101928	0.0658253	0.153338	0.167077	0.165129	0.16884	0.159688	0.144623	0.121552	0.18453	0.158488	0.143523	0.143751	0.0992572	0.127151	0.177393	0.0736401	0.113208	0.120075	0.11813	0.0996323	0.130806	0.117391	0.18144	0.188828	0.112574	0.188587	0.176692	0.0730755	0.0534738
	920.843	0.113953	0.148048	0.164496	0.0633861	0.0826174	0.0900037	0.114175	0.128836	0.0844132	0.0863817	0.0920326	0.102336	0.0874319	0.105673	0.0784556	0.105952	0.104572	0.106033	0.102609	0.0661173	0.14977	0.162861	0.160866	0.165699	0.156852	0.142076	0.118189	0.180635	0.155326	0.140129	0.14022	0.0969036	0.124995	0.17474	0.0729558	0.110809	0.11863	0.116187	0.0981763	0.128604	0.118465	0.183388	0.191001	0.11361	0.19057	0.178525	0.0739365	0.0540931
	921.807	0.111914	0.146436	0.163855	0.0627145	0.0821816	0.0900409	0.113491	0.129031	0.0834264	0.0853701	0.0913064	0.10302	0.0877291	0.106342	0.0788395	0.106905	0.105421	0.106448	0.103327	0.0665397	0.146635	0.15881	0.15678	0.162752	0.153945	0.13944	0.114608	0.176664	0.152193	0.136742	0.136588	0.0945524	0.122543	0.172127	0.0722013	0.108713	0.117499	0.114396	0.0966884	0.126491	0.119385	0.185131	0.19289	0.114371	0.192589	0.18046	0.0747582	0.0546611
	922.771	0.110024	0.144679	0.163254	0.0622668	0.0818263	0.0900105	0.112993	0.129243	0.0825064	0.0845023	0.0907	0.103694	0.0881938	0.106875	0.0790373	0.107523	0.106102	0.106996	0.103881	0.0670046	0.143483	0.154776	0.15273	0.159526	0.151151	0.136656	0.111037	0.172749	0.149077	0.133291	0.133105	0.0921497	0.120015	0.169496	0.0713818	0.106614	0.116442	0.112844	0.0951171	0.12449	0.120162	0.186633	0.19454	0.115063	0.194196	0.181948	0.07521	0.0549203
	923.736	0.108232	0.142725	0.162337	0.0619429	0.08143	0.0898068	0.112402	0.129383	0.0814299	0.0836641	0.0900158	0.104145	0.0886027	0.107304	0.079277	0.107938	0.106671	0.107573	0.104312	0.0673074	0.140107	0.150714	0.148503	0.156048	0.148353	0.133937	0.10762	0.168749	0.145952	0.13003	0.129822	0.0899007	0.117689	0.166625	0.0706204	0.104432	0.115331	0.111089	0.0934442	0.122542	0.120699	0.187916	0.195845	0.115644	0.195419	0.183173	0.0756722	0.0551553
	924.7	0.106404	0.140737	0.161186	0.0615386	0.0809392	0.0895785	0.111729	0.129322	0.0803189	0.0826081	0.0893068	0.104422	0.0888156	0.107508	0.0797085	0.108327	0.107042	0.107878	0.104563	0.0675215	0.136738	0.146633	0.144456	0.152764	0.145311	0.131204	0.104315	0.164855	0.142819	0.127045	0.126635	0.0878735	0.115462	0.163727	0.0698254	0.10215	0.114262	0.109244	0.0919108	0.120546	0.121084	0.188798	0.19674	0.116181	0.196317	0.184018	0.0761215	0.0554059
	925.664	0.104689	0.138721	0.160015	0.0611355	0.0804636	0.0894884	0.111055	0.129115	0.0793882	0.0817434	0.0887518	0.10457	0.0888942	0.107506	0.0799299	0.108598	0.107234	0.107986	0.104776	0.067749	0.133653	0.14268	0.140585	0.149798	0.142326	0.128485	0.101186	0.161075	0.139697	0.12404	0.123417	0.0857214	0.113196	0.16111	0.0691433	0.0999449	0.113173	0.107547	0.0904701	0.118647	0.121668	0.18964	0.19745	0.116724	0.197008	0.184703	0.0764749	0.0556286
	926.628	0.102925	0.13687	0.159012	0.0607335	0.0798571	0.0892784	0.110348	0.128885	0.0784492	0.0809522	0.0881839	0.10468	0.0888891	0.107442	0.0798185	0.108738	0.107428	0.107938	0.104888	0.0678435	0.130715	0.139119	0.136914	0.146951	0.139618	0.125794	0.0982045	0.157289	0.136807	0.121251	0.12041	0.0837542	0.111009	0.158651	0.0683795	0.0979982	0.111945	0.105982	0.0891958	0.116858	0.122019	0.190261	0.198009	0.117288	0.197636	0.185455	0.0769051	0.0559825
	927.593	0.101433	0.135359	0.1582	0.0602204	0.0794679	0.0890953	0.109646	0.128614	0.0776894	0.080228	0.0877185	0.104774	0.0888293	0.107391	0.0797321	0.10873	0.10742	0.107918	0.104881	0.0678111	0.128075	0.135854	0.133535	0.144153	0.137079	0.123517	0.0953976	0.15394	0.134251	0.118618	0.117796	0.0820389	0.109065	0.156474	0.0677217	0.0963301	0.110868	0.104456	0.0880823	0.115292	0.122097	0.190754	0.198531	0.117826	0.198356	0.186169	0.0771282	0.0560481
	928.557	0.100071	0.133999	0.157472	0.0597145	0.0792083	0.0889224	0.109044	0.128276	0.0768421	0.07953	0.0872389	0.104862	0.0888132	0.107489	0.0798866	0.108923	0.107595	0.108078	0.105089	0.0677606	0.125908	0.132939	0.130756	0.141738	0.13472	0.121468	0.0929205	0.151278	0.132157	0.116101	0.11536	0.0805337	0.107238	0.154453	0.0671655	0.0947917	0.110035	0.103084	0.0870413	0.113898	0.12242	0.191402	0.199069	0.118034	0.198812	0.186507	0.0773124	0.0560679
	929.521	0.0989124	0.132726	0.156834	0.0594768	0.0788983	0.0888369	0.108644	0.128156	0.075976	0.078949	0.0868198	0.105134	0.088856	0.107551	0.0801466	0.109217	0.108021	0.108018	0.105319	0.0678408	0.123611	0.130182	0.12797	0.139433	0.132657	0.119523	0.0907386	0.14893	0.130231	0.113842	0.113168	0.0789854	0.105678	0.152384	0.0666726	0.0931968	0.10937	0.102023	0.0861234	0.112578	0.1227	0.191927	0.199602	0.117926	0.199036	0.186634	0.0775338	0.0561174
	930.485	0.0978666	0.131498	0.156035	0.0593605	0.0784732	0.0887697	0.108333	0.128089	0.0752347	0.0782973	0.0862771	0.105374	0.0890344	0.107421	0.0801418	0.10922	0.108107	0.107915	0.105183	0.0678416	0.121366	0.127791	0.125478	0.137229	0.130864	0.117732	0.0888943	0.146606	0.128157	0.111821	0.111318	0.0774726	0.104237	0.150685	0.06626	0.0917913	0.108748	0.100969	0.0852926	0.111345	0.122806	0.192104	0.199994	0.117811	0.199328	0.187065	0.0777161	0.056337
	931.449	0.0969313	0.130422	0.155422	0.0591709	0.0780711	0.0885903	0.107826	0.127656	0.0746832	0.0777348	0.085833	0.105481	0.0890881	0.107267	0.0800228	0.109184	0.107954	0.107948	0.104962	0.0678211	0.119651	0.125617	0.123406	0.135615	0.129238	0.116174	0.0871912	0.144518	0.126307	0.110173	0.109547	0.0763032	0.102799	0.149223	0.065791	0.0905887	0.108096	0.0999007	0.0845461	0.110287	0.122978	0.192483	0.200235	0.117971	0.19971	0.187563	0.0778166	0.0564935
	932.414	0.096173	0.12941	0.154982	0.0589153	0.0776967	0.0882068	0.107232	0.127122	0.0741443	0.0773159	0.0854374	0.105424	0.0888569	0.107026	0.0800158	0.109335	0.107781	0.107992	0.10495	0.0678119	0.11818	0.123658	0.121534	0.133999	0.127853	0.114716	0.0856704	0.142905	0.124771	0.108683	0.107896	0.075403	0.101533	0.148055	0.0654244	0.0894865	0.107417	0.0991222	0.0839676	0.109386	0.12307	0.19277	0.200416	0.118108	0.199928	0.187769	0.0777594	0.0562375
	933.378	0.0953966	0.128396	0.154327	0.0585827	0.0774516	0.0878075	0.10656	0.126663	0.0736933	0.0770889	0.0850448	0.105232	0.0884408	0.106773	0.0799953	0.109306	0.107669	0.107981	0.104746	0.0678026	0.116746	0.121847	0.119902	0.132362	0.126656	0.113318	0.0844947	0.141622	0.12341	0.107485	0.106689	0.074772	0.100494	0.146924	0.0650904	0.0885702	0.106812	0.0985554	0.0832865	0.108557	0.122918	0.19266	0.200323	0.11823	0.199784	0.187776	0.0778554	0.0561566
	934.342	0.0947304	0.127365	0.153676	0.0583543	0.0772778	0.0876568	0.106113	0.126165	0.0732977	0.0767134	0.0846758	0.105091	0.0881519	0.106575	0.0798274	0.108809	0.107374	0.1077	0.104386	0.0677354	0.115379	0.120243	0.118457	0.131073	0.125455	0.111951	0.0834224	0.140363	0.121994	0.106435	0.105529	0.0741359	0.0994921	0.145454	0.0645892	0.0878495	0.106382	0.0978668	0.0826524	0.107868	0.122724	0.192164	0.199883	0.118103	0.199264	0.187521	0.0781051	0.0562585
	935.306	0.0942893	0.12635	0.152974	0.0582213	0.0769318	0.0874166	0.105882	0.125383	0.0727356	0.0761771	0.0841683	0.104863	0.0878668	0.106323	0.0796555	0.108223	0.106926	0.107318	0.104097	0.0675376	0.114085	0.118822	0.116863	0.129703	0.124124	0.110773	0.0821794	0.139046	0.120511	0.105253	0.104302	0.0733738	0.0983027	0.143931	0.0641401	0.0870018	0.105955	0.0970159	0.0821467	0.10712	0.122389	0.19137	0.199161	0.11764	0.198479	0.187043	0.0780286	0.0561131
	936.271	0.0936752	0.125223	0.151928	0.0579364	0.0764963	0.0869788	0.105382	0.124414	0.0721594	0.075667	0.0836059	0.104718	0.0875911	0.105834	0.0794718	0.107875	0.106427	0.106861	0.103611	0.0672202	0.112877	0.117377	0.115428	0.128169	0.122815	0.10957	0.0812374	0.138041	0.119227	0.104346	0.103368	0.0727637	0.0971031	0.142626	0.0637295	0.0859274	0.105206	0.0959957	0.081632	0.106303	0.121915	0.190473	0.198095	0.11713	0.197313	0.186376	0.0777899	0.0558136
	937.235	0.0930565	0.124221	0.150894	0.0576277	0.0760987	0.0866764	0.104818	0.123498	0.0716005	0.0752152	0.0832761	0.104488	0.0873082	0.105092	0.0793541	0.107625	0.105835	0.106271	0.103086	0.0669091	0.111945	0.116088	0.114267	0.127108	0.121809	0.108473	0.0805334	0.137437	0.11814	0.103469	0.102726	0.0722735	0.0961243	0.141318	0.0631814	0.0850525	0.104513	0.0951777	0.0812537	0.105599	0.121313	0.189522	0.196874	0.116431	0.196035	0.185687	0.0776749	0.0555462
	938.199	0.0925125	0.123281	0.14997	0.0573353	0.0756972	0.0864154	0.104297	0.122541	0.0709589	0.0747904	0.0828075	0.104158	0.086769	0.104241	0.0790323	0.107354	0.10517	0.105697	0.102439	0.066527	0.110961	0.114973	0.11317	0.126178	0.120977	0.107505	0.0798748	0.136969	0.117038	0.10264	0.102204	0.0718569	0.0951689	0.140016	0.0627511	0.0843073	0.103936	0.0944252	0.080806	0.104907	0.120435	0.188335	0.195506	0.115523	0.194591	0.184854	0.0774707	0.0552141
	939.163	0.0919812	0.122282	0.148965	0.0569489	0.0753826	0.0860242	0.103701	0.121438	0.0703616	0.0744533	0.0822538	0.103934	0.0861158	0.103315	0.0785894	0.107017	0.104526	0.105325	0.10183	0.0662342	0.109995	0.113836	0.112132	0.125132	0.120355	0.106656	0.0794793	0.136545	0.116043	0.102038	0.101694	0.0715031	0.094285	0.138765	0.0624848	0.0835213	0.103397	0.0936036	0.0802089	0.104099	0.119529	0.186989	0.194041	0.114807	0.193204	0.183825	0.0771555	0.0549955
	940.128	0.0917726	0.121598	0.147978	0.0566419	0.0750487	0.0856746	0.10302	0.120282	0.0699005	0.074191	0.0817128	0.103759	0.0855414	0.102501	0.0782911	0.106535	0.10387	0.104798	0.101018	0.0657763	0.10934	0.113153	0.111578	0.124061	0.119757	0.105807	0.0792205	0.136443	0.115188	0.101713	0.101309	0.0713559	0.0935167	0.137708	0.0622355	0.0827971	0.102917	0.0929822	0.0799976	0.103494	0.118648	0.185676	0.192563	0.114072	0.191791	0.182706	0.0769427	0.0548043
	941.092	0.0918289	0.120956	0.147085	0.0563259	0.074764	0.0853959	0.102391	0.119114	0.0694634	0.0739177	0.0811973	0.103471	0.085073	0.102002	0.0780354	0.105937	0.102999	0.104096	0.100192	0.0653496	0.109049	0.112818	0.11123	0.12345	0.119459	0.105137	0.0791737	0.137019	0.11474	0.101429	0.10121	0.071424	0.0927633	0.136872	0.0618747	0.0822669	0.102488	0.0924713	0.0800485	0.103258	0.118048	0.18454	0.191279	0.113119	0.190211	0.181748	0.0766461	0.0545455
	942.056	0.0918394	0.120398	0.146481	0.0561659	0.074643	0.0851374	0.102022	0.118114	0.06919	0.0737106	0.0808318	0.103122	0.0847155	0.101376	0.0778072	0.1053	0.102235	0.103506	0.0995018	0.0650027	0.108893	0.112533	0.11109	0.123098	0.119405	0.104695	0.0793314	0.137904	0.114368	0.101346	0.101421	0.0716853	0.09223	0.136059	0.0616177	0.0819777	0.102378	0.0920398	0.0800648	0.103133	0.117398	0.183271	0.18991	0.112391	0.188783	0.181065	0.0765562	0.0543566
	943.02	0.091829	0.119767	0.146093	0.0562222	0.0746779	0.0849105	0.101791	0.117155	0.0689104	0.0736228	0.0804778	0.10285	0.0843338	0.100689	0.0776751	0.104811	0.101473	0.102964	0.0988998	0.0645787	0.10873	0.112437	0.111159	0.122744	0.119386	0.104296	0.0794623	0.138783	0.113899	0.101457	0.10167	0.0719091	0.0918984	0.135477	0.0613674	0.0817213	0.102196	0.0917418	0.079943	0.102886	0.116623	0.18207	0.188624	0.111808	0.187563	0.180396	0.0767049	0.0543014
	943.984	0.0918377	0.119215	0.145637	0.0562658	0.0745689	0.0847152	0.101604	0.116175	0.0684933	0.0735841	0.0800663	0.102629	0.0839486	0.100137	0.0776746	0.104444	0.100797	0.102627	0.0982975	0.0642947	0.108633	0.112105	0.111188	0.122296	0.119307	0.103878	0.0794878	0.139481	0.113334	0.101584	0.101921	0.0721502	0.0914632	0.134879	0.0611299	0.0813289	0.101889	0.0914087	0.0798753	0.102628	0.116016	0.181155	0.187393	0.111229	0.186528	0.179831	0.0766234	0.0540359
	944.949	0.0919103	0.118802	0.145207	0.0562569	0.0743787	0.0845638	0.101413	0.115299	0.0682952	0.0735591	0.0797338	0.102558	0.0836208	0.0997515	0.0777212	0.104141	0.100292	0.102368	0.0978317	0.0641433	0.108449	0.111619	0.110903	0.121954	0.119296	0.103508	0.0797479	0.140331	0.112933	0.101594	0.102045	0.0724265	0.0909193	0.134108	0.0610853	0.0809773	0.101826	0.091107	0.0798481	0.102354	0.115632	0.180336	0.186377	0.110843	0.185677	0.179544	0.0766106	0.0537843
	945.913	0.0918918	0.118331	0.14507	0.0561712	0.0743341	0.0846414	0.101142	0.114571	0.0682195	0.0735987	0.0795773	0.102746	0.0833676	0.0993577	0.0776775	0.104046	0.1	0.102181	0.0974555	0.0639964	0.108119	0.111116	0.110548	0.121523	0.119173	0.103048	0.0800473	0.141228	0.112643	0.101567	0.10193	0.0725662	0.0903545	0.133433	0.0609605	0.0806098	0.10191	0.0908403	0.0797759	0.102061	0.115349	0.179799	0.185583	0.110642	0.185043	0.179702	0.0768015	0.053746
	946.877	0.0919401	0.118059	0.145094	0.0561741	0.0744527	0.0847149	0.100879	0.11396	0.068107	0.0735923	0.0795055	0.103222	0.0833908	0.099167	0.077657	0.104129	0.0999175	0.102143	0.0974476	0.0640406	0.107928	0.110919	0.110433	0.121317	0.11916	0.102718	0.0801879	0.142149	0.112444	0.101494	0.101902	0.0727218	0.0899564	0.132939	0.0607406	0.08025	0.101942	0.0905118	0.0798488	0.102082	0.115379	0.179759	0.185221	0.110579	0.184872	0.180274	0.0771138	0.0538236
	947.841	0.0920355	0.117933	0.145151	0.0562246	0.0746128	0.084787	0.100782	0.113592	0.067947	0.0735936	0.0794334	0.103574	0.0835449	0.0991202	0.0778296	0.104424	0.0998749	0.102248	0.0975329	0.0640259	0.107794	0.110864	0.110481	0.121478	0.119389	0.10256	0.0803002	0.143102	0.112269	0.101413	0.102119	0.072852	0.0898274	0.132727	0.0607591	0.0799006	0.102036	0.0902062	0.0799221	0.102052	0.115423	0.179781	0.185188	0.110652	0.184969	0.180992	0.077489	0.0538321
	948.806	0.0922112	0.117886	0.145292	0.0562397	0.0748074	0.0850374	0.100885	0.113337	0.0679391	0.0737254	0.0794242	0.103812	0.0835824	0.0990513	0.0781282	0.105001	0.0999722	0.102529	0.0975535	0.0639062	0.107659	0.110601	0.110298	0.121394	0.119743	0.1024	0.0804317	0.144171	0.112168	0.10137	0.102312	0.0730303	0.0896154	0.132426	0.0607586	0.0796314	0.102286	0.0900974	0.0800067	0.101903	0.115329	0.17975	0.185126	0.110615	0.185008	0.181693	0.0778866	0.0540138
	949.77	0.0923847	0.117687	0.145429	0.0563422	0.0750628	0.0852154	0.101	0.113022	0.0679059	0.0739085	0.0795651	0.104181	0.0836382	0.0989686	0.0785497	0.105589	0.100287	0.102842	0.0977035	0.0639042	0.10754	0.110361	0.110216	0.121187	0.119929	0.102079	0.0804212	0.144957	0.111983	0.101448	0.10253	0.073171	0.089233	0.131952	0.0606504	0.0793901	0.10245	0.0900492	0.0801505	0.101939	0.115356	0.179875	0.185036	0.110494	0.184952	0.182326	0.0783378	0.054325
	950.734	0.0924935	0.117479	0.14573	0.056561	0.0753431	0.085556	0.101231	0.113058	0.067785	0.0740076	0.0795898	0.104886	0.0839979	0.0991383	0.0789503	0.105984	0.100522	0.103315	0.0979462	0.0642095	0.107336	0.109926	0.109959	0.120838	0.119993	0.101808	0.0803539	0.145655	0.111698	0.101403	0.102553	0.0733531	0.0890109	0.1317	0.0607076	0.0791794	0.102552	0.089878	0.0801997	0.101735	0.115391	0.180132	0.185022	0.11045	0.185083	0.182929	0.0788044	0.0545293
	951.698	0.0926124	0.117419	0.146155	0.0566926	0.0755938	0.0859366	0.101301	0.113187	0.0677425	0.0742239	0.0794998	0.105592	0.084367	0.099466	0.0792283	0.106499	0.100776	0.103839	0.0982955	0.0645164	0.106969	0.109369	0.109547	0.12047	0.120011	0.101521	0.0801009	0.146318	0.111429	0.101076	0.102251	0.0734086	0.0888584	0.131609	0.06073	0.0790014	0.102695	0.0898048	0.0802956	0.101481	0.115646	0.180725	0.185347	0.11073	0.185641	0.183831	0.079353	0.0547656
	952.663	0.0927443	0.117503	0.146808	0.0568107	0.0759149	0.0862188	0.101382	0.11338	0.0678789	0.0746008	0.079624	0.106361	0.0846512	0.0999391	0.0796671	0.107306	0.101321	0.104596	0.0988649	0.0647927	0.106569	0.108797	0.109148	0.120218	0.120201	0.101141	0.0798618	0.146837	0.111186	0.100752	0.10206	0.0733558	0.0885706	0.131493	0.0608036	0.0787842	0.102902	0.0898953	0.0803979	0.101519	0.116234	0.181846	0.18632	0.111241	0.186724	0.185233	0.0801228	0.0550607
	953.627	0.0929665	0.117686	0.147646	0.0569469	0.076294	0.0867416	0.101819	0.114069	0.0681856	0.0749669	0.0799039	0.107345	0.0852509	0.100703	0.0805102	0.108356	0.102088	0.105558	0.0995786	0.0651409	0.106212	0.108293	0.108942	0.12024	0.120421	0.100854	0.0797166	0.147346	0.111026	0.100479	0.101919	0.0734805	0.0883697	0.131466	0.0609387	0.0785061	0.103256	0.089964	0.0805013	0.101603	0.116941	0.183324	0.187642	0.11201	0.188148	0.186923	0.081012	0.0554732
	954.591	0.0931776	0.117875	0.148737	0.057209	0.0770304	0.0874213	0.102371	0.114972	0.0685763	0.0752547	0.0801992	0.108469	0.0861112	0.101658	0.0814246	0.109523	0.102968	0.106714	0.10053	0.0657507	0.106043	0.107922	0.108735	0.12045	0.120646	0.100861	0.0794781	0.148051	0.11091	0.100249	0.101816	0.0735498	0.0884379	0.131506	0.0611941	0.0785088	0.10369	0.0901002	0.0805824	0.101611	0.117906	0.18514	0.18926	0.113004	0.189976	0.188851	0.0818991	0.0561623
	955.555	0.0933838	0.11828	0.150156	0.0576522	0.0777564	0.0881419	0.103001	0.115968	0.0690049	0.0757367	0.0806562	0.109749	0.0870887	0.102709	0.0822432	0.110861	0.104111	0.108081	0.101738	0.0664805	0.106167	0.107759	0.108664	0.120645	0.121024	0.100891	0.0793963	0.148978	0.110925	0.10015	0.101725	0.0736295	0.0886086	0.131816	0.0614811	0.0785624	0.104277	0.090408	0.0807251	0.101822	0.118984	0.187371	0.191187	0.114094	0.192019	0.191109	0.0829323	0.05693
	956.52	0.0937012	0.118881	0.151865	0.0580441	0.0784477	0.0889342	0.103746	0.117043	0.0694375	0.0763882	0.0813216	0.110985	0.0880508	0.103857	0.0830367	0.11226	0.105356	0.109437	0.102837	0.0671543	0.106333	0.107701	0.108715	0.120987	0.121697	0.10111	0.079472	0.149993	0.111235	0.100219	0.101698	0.07391	0.0890115	0.132559	0.0620312	0.0785709	0.104958	0.0907404	0.081031	0.102206	0.120246	0.189643	0.193405	0.115239	0.1943	0.193584	0.0840495	0.0575672
	957.484	0.0941257	0.119721	0.153772	0.0584577	0.0793408	0.0898548	0.104605	0.11857	0.069953	0.0771064	0.0820663	0.11239	0.0890039	0.105028	0.0840863	0.113967	0.106733	0.110958	0.104023	0.0677828	0.106342	0.107725	0.108945	0.121475	0.12253	0.101557	0.0795483	0.151152	0.111821	0.100293	0.101975	0.0741755	0.089482	0.133329	0.0625829	0.0787933	0.105807	0.0911892	0.0815181	0.10254	0.121669	0.191984	0.195633	0.116602	0.196883	0.196354	0.0853286	0.0581447
	958.448	0.0946954	0.120802	0.155525	0.0588723	0.0802117	0.0909509	0.105522	0.12031	0.0706044	0.0779631	0.0828376	0.113916	0.0899762	0.106303	0.0850594	0.115666	0.108211	0.112706	0.105348	0.0685663	0.106659	0.108075	0.109133	0.122347	0.123449	0.101933	0.0796832	0.152551	0.112526	0.100515	0.102505	0.0744616	0.0900611	0.134302	0.0629862	0.0792315	0.106894	0.0918257	0.0821007	0.103097	0.123093	0.194723	0.198083	0.118204	0.199734	0.199394	0.0866663	0.0589743
	959.412	0.0953322	0.121924	0.157308	0.0594102	0.0810149	0.0921	0.106553	0.121872	0.0712547	0.0787205	0.0836053	0.115427	0.0910941	0.107577	0.085887	0.117329	0.109796	0.114318	0.106602	0.0693285	0.107321	0.10848	0.109558	0.123288	0.124388	0.102348	0.0799895	0.154032	0.113338	0.100843	0.102808	0.0748352	0.0907146	0.135405	0.0635057	0.0796256	0.108035	0.0926287	0.0828149	0.10371	0.124491	0.197446	0.20079	0.119753	0.202678	0.202231	0.0878685	0.0599191
	960.376	0.0960918	0.123056	0.159347	0.0599728	0.081927	0.0931672	0.107568	0.123445	0.0719461	0.0793454	0.0843623	0.11701	0.0922277	0.109068	0.0867786	0.119049	0.111271	0.115988	0.108057	0.0702633	0.107871	0.108924	0.110094	0.124106	0.125337	0.102957	0.0802734	0.155407	0.114239	0.101327	0.103109	0.0753521	0.0914153	0.136551	0.0640875	0.0799779	0.108963	0.0934877	0.0834889	0.104316	0.126266	0.20039	0.203537	0.121383	0.205609	0.205114	0.0890509	0.0606742
	961.341	0.0968271	0.124301	0.161567	0.0605685	0.0829168	0.0941659	0.108612	0.125341	0.0729214	0.0801863	0.0853178	0.118608	0.0933781	0.110693	0.0877492	0.120928	0.112806	0.117717	0.109684	0.0712057	0.108478	0.109652	0.110756	0.124992	0.126601	0.103646	0.0806061	0.156864	0.115125	0.101763	0.103642	0.0758411	0.0922212	0.137801	0.0646656	0.08054	0.11001	0.0944381	0.0841023	0.104971	0.12802	0.203399	0.206416	0.12308	0.208658	0.208113	0.0902719	0.0615077
	962.305	0.0975407	0.125569	0.164028	0.0612458	0.0840368	0.0952344	0.109975	0.12747	0.0740714	0.0812423	0.0864292	0.120084	0.0947603	0.112331	0.0888187	0.12307	0.114535	0.119554	0.111418	0.0721897	0.109167	0.110176	0.111316	0.126042	0.127995	0.104493	0.0810555	0.158406	0.116131	0.102186	0.104262	0.0762859	0.0931798	0.139162	0.0653475	0.0812622	0.111447	0.0954187	0.084743	0.105736	0.129887	0.206513	0.209601	0.124875	0.212087	0.211312	0.0916298	0.062337
	963.269	0.0985277	0.127141	0.166716	0.0620681	0.0852407	0.0965388	0.111446	0.129847	0.0751379	0.0822596	0.087548	0.121899	0.0963199	0.114024	0.090276	0.125272	0.116455	0.121564	0.113198	0.0732272	0.110078	0.110969	0.112256	0.127311	0.129525	0.105584	0.0815805	0.160001	0.117424	0.102944	0.105031	0.076886	0.094422	0.140853	0.0662009	0.0819988	0.112923	0.096296	0.0856555	0.106743	0.131923	0.209873	0.212632	0.126762	0.215908	0.214714	0.0931338	0.0632492
	964.233	0.0995643	0.12893	0.169498	0.0627278	0.0865481	0.0980684	0.112832	0.132295	0.076318	0.083423	0.0888376	0.123918	0.0979763	0.115882	0.0917376	0.127542	0.118556	0.123707	0.115027	0.0742017	0.111317	0.112242	0.11356	0.128927	0.131104	0.106828	0.0823778	0.161833	0.11887	0.103947	0.105911	0.0777207	0.0958694	0.142858	0.0671053	0.082915	0.114439	0.0974795	0.0865864	0.107966	0.133967	0.21349	0.215922	0.128766	0.219884	0.218194	0.0947182	0.0644324
	965.198	0.100692	0.130987	0.172677	0.063526	0.0879947	0.0996225	0.114345	0.134892	0.0777168	0.0847275	0.0902384	0.125914	0.0996272	0.118133	0.0929873	0.129924	0.120651	0.126002	0.116969	0.0753229	0.112612	0.113692	0.114994	0.130993	0.133005	0.108251	0.0832371	0.163999	0.120523	0.105076	0.106928	0.0787272	0.0975581	0.145213	0.0681307	0.0840337	0.116133	0.0990893	0.0875247	0.109372	0.136054	0.217356	0.219749	0.130889	0.223634	0.221742	0.0964046	0.0656954
	966.162	0.102088	0.133386	0.176293	0.0645787	0.0896038	0.101227	0.116231	0.137899	0.0792569	0.086226	0.0917568	0.1281	0.101387	0.120474	0.0943852	0.132481	0.122962	0.12838	0.11906	0.0765991	0.114236	0.115418	0.116604	0.133301	0.135237	0.109865	0.0842416	0.166458	0.122526	0.106416	0.108262	0.0797312	0.0994179	0.148029	0.0693569	0.0853773	0.118034	0.100956	0.0886647	0.110935	0.13833	0.221461	0.223769	0.133142	0.227788	0.225723	0.0981019	0.0667316
	967.126	0.103605	0.136081	0.180273	0.0655647	0.0912565	0.102985	0.118347	0.141267	0.0810323	0.0878153	0.0933953	0.130306	0.103191	0.122862	0.0959887	0.135259	0.125485	0.131012	0.12144	0.0780452	0.116202	0.117407	0.118633	0.135782	0.137777	0.111761	0.0855551	0.169115	0.124924	0.107917	0.109894	0.0808106	0.101371	0.151146	0.0704307	0.0869361	0.120062	0.102849	0.089984	0.112555	0.140796	0.225833	0.228062	0.135444	0.232613	0.230124	0.099832	0.0679074
	968.09	0.105225	0.138823	0.184644	0.0666511	0.0931795	0.104917	0.120588	0.144991	0.0827777	0.0895039	0.0950865	0.13266	0.105294	0.125651	0.0976473	0.13844	0.128305	0.134031	0.124228	0.0796402	0.118305	0.119535	0.120799	0.138754	0.140739	0.114183	0.0869888	0.171974	0.127578	0.109617	0.111607	0.0821321	0.103817	0.154647	0.0717845	0.0886605	0.122307	0.104827	0.0914013	0.114368	0.143453	0.230782	0.232953	0.137995	0.237637	0.234549	0.101902	0.0693369
	969.055	0.107111	0.141909	0.189273	0.0678839	0.0952384	0.107007	0.12289	0.148877	0.0847877	0.0915301	0.0970569	0.135356	0.107691	0.128485	0.0993982	0.141686	0.131241	0.137114	0.127123	0.081152	0.12055	0.122195	0.123272	0.142142	0.144059	0.116898	0.0886437	0.175239	0.13046	0.111531	0.113503	0.0836075	0.10664	0.158452	0.0734719	0.0906005	0.12473	0.107156	0.0930141	0.11658	0.146341	0.235865	0.238087	0.140911	0.243141	0.239289	0.104175	0.070789
	970.019	0.109138	0.145341	0.194046	0.0689861	0.0972433	0.109238	0.125301	0.152914	0.0869785	0.0935758	0.0992197	0.1381	0.110139	0.131443	0.101268	0.144918	0.134169	0.140261	0.129915	0.0827721	0.123217	0.125028	0.12615	0.145665	0.147435	0.119686	0.090501	0.178811	0.133643	0.113766	0.11568	0.0853142	0.109481	0.162397	0.0750057	0.0926974	0.127326	0.10952	0.09465	0.118963	0.149506	0.241262	0.24363	0.143882	0.248862	0.244346	0.106674	0.0722953
	970.983	0.111113	0.149005	0.199077	0.0702335	0.0992614	0.111571	0.127868	0.157198	0.0891555	0.0956363	0.101496	0.141083	0.112652	0.134604	0.103103	0.148323	0.137148	0.1436	0.132854	0.084401	0.126178	0.128003	0.1292	0.149499	0.150827	0.122689	0.0925245	0.182479	0.137026	0.116243	0.117917	0.0871018	0.112382	0.166634	0.0766333	0.0948351	0.130134	0.112112	0.0962965	0.121316	0.152818	0.246988	0.249472	0.147009	0.254794	0.249785	0.109121	0.0740135
	971.947	0.113247	0.152992	0.204734	0.0717017	0.10152	0.114131	0.130777	0.162041	0.0915662	0.097915	0.103928	0.144248	0.115547	0.138059	0.105073	0.152003	0.140392	0.147267	0.136219	0.0862666	0.129231	0.131239	0.132284	0.153538	0.154754	0.126062	0.094673	0.186407	0.140582	0.118591	0.120166	0.0888311	0.115574	0.171266	0.0784856	0.0972624	0.133078	0.114954	0.0982073	0.123773	0.156223	0.253176	0.255704	0.150689	0.261599	0.255947	0.111581	0.0758719
	972.911	0.115632	0.157415	0.21089	0.0731377	0.104102	0.116833	0.134016	0.167434	0.0941441	0.100406	0.106572	0.147666	0.118644	0.141847	0.107468	0.156284	0.143954	0.151156	0.139941	0.0884857	0.132718	0.134826	0.135729	0.158057	0.159097	0.129696	0.0970211	0.190811	0.14469	0.121148	0.122712	0.0907368	0.119219	0.176489	0.0804728	0.0999527	0.136267	0.117946	0.100277	0.126687	0.15998	0.259945	0.262322	0.154524	0.269018	0.262501	0.114419	0.0778317
	973.876	0.118232	0.162205	0.217312	0.0746271	0.106701	0.119518	0.13729	0.172991	0.0967525	0.102995	0.1093	0.151182	0.121694	0.145764	0.109857	0.16076	0.147715	0.155438	0.143825	0.0906751	0.136553	0.138649	0.139508	0.163208	0.163823	0.133737	0.0996272	0.195546	0.149209	0.124299	0.12561	0.0929822	0.123101	0.182193	0.0824518	0.10291	0.13982	0.121139	0.102227	0.129859	0.164242	0.267348	0.269731	0.158413	0.277019	0.269736	0.117575	0.0798729
	974.84	0.12085	0.167486	0.224395	0.0762939	0.109502	0.122409	0.140777	0.178804	0.0997268	0.105706	0.112284	0.154821	0.124926	0.149841	0.11218	0.165446	0.151641	0.159883	0.147832	0.0929409	0.140702	0.142725	0.143673	0.168673	0.168931	0.138308	0.102654	0.200801	0.154146	0.127499	0.128799	0.0953564	0.127038	0.188473	0.0845967	0.106241	0.143558	0.124696	0.104377	0.133199	0.168471	0.27547	0.277857	0.162534	0.285807	0.277557	0.12085	0.0819187
	975.804	0.123761	0.173155	0.23237	0.0782458	0.112683	0.125593	0.144556	0.185225	0.102762	0.108723	0.115611	0.158798	0.128488	0.154207	0.114727	0.170409	0.155707	0.164472	0.152084	0.0954231	0.145096	0.147135	0.148199	0.174492	0.174436	0.143215	0.105841	0.206484	0.159456	0.130706	0.132143	0.0976836	0.131478	0.195419	0.0871496	0.109793	0.147555	0.128384	0.10682	0.136781	0.173069	0.284494	0.286739	0.167143	0.295249	0.285817	0.124134	0.0841313
	976.768	0.12686	0.179277	0.240601	0.0801106	0.115962	0.129027	0.148609	0.192314	0.105785	0.111929	0.118969	0.16305	0.13227	0.158933	0.117463	0.175776	0.160042	0.169693	0.156864	0.0981372	0.149889	0.152032	0.152979	0.180838	0.180392	0.148327	0.108906	0.212665	0.164975	0.134272	0.135779	0.100317	0.13656	0.20283	0.0896934	0.113567	0.151628	0.132239	0.109384	0.140758	0.178371	0.294297	0.29639	0.172214	0.305146	0.29494	0.127788	0.0866703
	977.733	0.130054	0.186	0.249295	0.0821113	0.119284	0.132716	0.153054	0.199972	0.109015	0.115268	0.122514	0.167549	0.136296	0.163954	0.120184	0.181468	0.164449	0.175373	0.162119	0.100939	0.155062	0.157186	0.157952	0.187883	0.186969	0.153919	0.112412	0.219107	0.170949	0.138239	0.139739	0.103185	0.141883	0.210606	0.0922236	0.117701	0.155978	0.13655	0.112071	0.144857	0.184239	0.304939	0.307007	0.177702	0.316062	0.305095	0.131829	0.0892925
	978.697	0.133395	0.192955	0.258664	0.0843038	0.122728	0.136659	0.157753	0.208034	0.112477	0.118651	0.126344	0.17232	0.140588	0.16916	0.123116	0.187372	0.169104	0.181001	0.1673	0.103615	0.160526	0.162489	0.163329	0.195475	0.193817	0.159992	0.116372	0.225913	0.17759	0.142124	0.143652	0.105966	0.147242	0.218808	0.0950749	0.122275	0.160878	0.141232	0.114819	0.149158	0.19034	0.316216	0.31835	0.183333	0.328053	0.31589	0.135992	0.0918662
	979.661	0.1371	0.200236	0.26846	0.0865945	0.126504	0.140689	0.162739	0.216505	0.115922	0.122105	0.130291	0.177224	0.145086	0.17457	0.126197	0.193407	0.173979	0.186834	0.172651	0.106646	0.166401	0.168181	0.168998	0.203433	0.201093	0.166533	0.120501	0.233277	0.184798	0.146193	0.147841	0.108811	0.153036	0.227672	0.0981158	0.127229	0.165977	0.146159	0.11763	0.153859	0.196595	0.328322	0.330468	0.189037	0.34061	0.32721	0.140401	0.0947513
	980.625	0.141102	0.208269	0.278446	0.0888859	0.130352	0.144836	0.167845	0.225616	0.119228	0.125835	0.13443	0.182372	0.149642	0.180122	0.129318	0.199616	0.178758	0.193013	0.178288	0.109904	0.172488	0.174306	0.174928	0.211584	0.208697	0.173336	0.124783	0.240639	0.19223	0.150645	0.152378	0.111894	0.159289	0.237081	0.101271	0.132211	0.171018	0.151119	0.120657	0.158741	0.203207	0.341243	0.343136	0.194973	0.353679	0.339152	0.144895	0.0976607
	981.59	0.145269	0.216801	0.288978	0.0912744	0.134325	0.149179	0.172911	0.235039	0.122603	0.129661	0.138799	0.187625	0.154328	0.185667	0.13241	0.206289	0.183631	0.199315	0.184132	0.113113	0.178964	0.180521	0.18098	0.220381	0.216596	0.180442	0.129257	0.248494	0.20003	0.155303	0.157113	0.115198	0.165704	0.246879	0.104524	0.137412	0.176135	0.15613	0.123838	0.163918	0.21018	0.354954	0.356914	0.201312	0.367606	0.352004	0.149622	0.100464
	982.554	0.14922	0.225343	0.300028	0.0936972	0.138342	0.153527	0.178127	0.244524	0.125952	0.133485	0.143248	0.192593	0.158979	0.191117	0.135607	0.213167	0.188498	0.205574	0.19008	0.116173	0.185938	0.187048	0.187483	0.22987	0.225053	0.188246	0.134139	0.256861	0.208332	0.16002	0.162063	0.118595	0.172176	0.257091	0.107646	0.143033	0.181557	0.161315	0.126913	0.169233	0.217434	0.36941	0.371824	0.207885	0.382354	0.365653	0.154637	0.10348
	983.518	0.153286	0.234403	0.311101	0.0961328	0.142206	0.157874	0.183468	0.254274	0.129196	0.137428	0.147807	0.19758	0.163584	0.196554	0.138697	0.219925	0.193456	0.21182	0.195889	0.11923	0.193315	0.194106	0.194236	0.239548	0.2339	0.196514	0.139391	0.265536	0.217026	0.164891	0.167316	0.12213	0.179058	0.26804	0.110851	0.14917	0.187096	0.166749	0.130057	0.174682	0.224932	0.384376	0.387174	0.214478	0.397982	0.380209	0.159598	0.106438
	984.482	0.157589	0.243918	0.322123	0.0984791	0.146048	0.162487	0.188957	0.264276	0.132272	0.141261	0.152401	0.202873	0.168262	0.201968	0.141677	0.226493	0.198308	0.218246	0.201601	0.122385	0.200965	0.201507	0.201301	0.249481	0.242913	0.204867	0.144733	0.274486	0.226111	0.170154	0.173043	0.125898	0.186024	0.278937	0.113997	0.155398	0.192578	0.172218	0.133469	0.180233	0.232727	0.399959	0.402837	0.220949	0.413633	0.395101	0.164315	0.109416
	985.447	0.162119	0.253358	0.333269	0.100954	0.150115	0.166938	0.194424	0.273976	0.135366	0.145243	0.156903	0.208018	0.172838	0.207275	0.144627	0.232918	0.202844	0.224578	0.207229	0.125626	0.209022	0.209083	0.208733	0.260001	0.252413	0.213501	0.150456	0.28394	0.235651	0.175656	0.179065	0.129755	0.193021	0.289955	0.117204	0.161667	0.19798	0.177728	0.137031	0.186049	0.240606	0.416094	0.418835	0.227399	0.429438	0.40994	0.168841	0.112257
	986.411	0.166845	0.262703	0.344447	0.103441	0.154088	0.171238	0.199752	0.283635	0.138604	0.149306	0.161367	0.212808	0.177091	0.212256	0.14727	0.239197	0.207112	0.230753	0.212792	0.128791	0.217558	0.216981	0.21663	0.270825	0.262287	0.222507	0.156694	0.293705	0.245585	0.181314	0.185281	0.133715	0.200435	0.301367	0.120567	0.168198	0.203325	0.183344	0.140701	0.191993	0.248266	0.43207	0.435132	0.233728	0.445531	0.424392	0.173324	0.114906
	987.375	0.171716	0.272242	0.355379	0.105949	0.158067	0.175402	0.204907	0.292985	0.141835	0.153199	0.165902	0.217385	0.181268	0.217193	0.149825	0.245245	0.211256	0.236603	0.218097	0.131653	0.226423	0.225486	0.22477	0.281848	0.272257	0.23183	0.16339	0.303981	0.255721	0.187403	0.192109	0.138126	0.207998	0.313068	0.123913	0.175204	0.208829	0.189215	0.144276	0.197984	0.255758	0.447756	0.451827	0.239981	0.461441	0.438969	0.177694	0.117414
	988.339	0.17671	0.281829	0.365847	0.10835	0.161972	0.179326	0.209861	0.301996	0.144929	0.156972	0.170344	0.221663	0.185195	0.221859	0.152363	0.250866	0.215036	0.242119	0.222745	0.134291	0.235506	0.234366	0.233582	0.29311	0.282386	0.241216	0.170349	0.31464	0.266153	0.193539	0.199159	0.142586	0.215711	0.324868	0.126979	0.182276	0.214248	0.195005	0.148009	0.204049	0.26291	0.462992	0.468006	0.24593	0.476708	0.45341	0.181884	0.119725
	989.303	0.181654	0.291128	0.375917	0.110558	0.165532	0.18316	0.214727	0.310547	0.147962	0.16077	0.174477	0.225868	0.188836	0.225931	0.154778	0.256092	0.218587	0.247342	0.227295	0.136769	0.244796	0.243327	0.242728	0.304133	0.292542	0.250335	0.177429	0.325209	0.276256	0.199774	0.206166	0.147017	0.223312	0.336418	0.129907	0.188884	0.219459	0.20053	0.151623	0.210112	0.269878	0.478001	0.483189	0.251532	0.491584	0.466914	0.185975	0.121909
	990.268	0.186267	0.299598	0.385148	0.112709	0.168705	0.186713	0.219187	0.318049	0.150794	0.164248	0.178465	0.229765	0.192119	0.229622	0.156989	0.260862	0.221864	0.252058	0.231559	0.139019	0.253498	0.252036	0.251511	0.3144	0.302027	0.259071	0.184386	0.335346	0.285654	0.205991	0.213119	0.151376	0.230273	0.347228	0.132574	0.195268	0.224246	0.205823	0.155124	0.215782	0.276603	0.492	0.497949	0.256591	0.505183	0.479773	0.189751	0.124006
	991.232	0.190315	0.306992	0.393392	0.11474	0.171691	0.189951	0.223154	0.324601	0.153319	0.167363	0.182079	0.2331	0.194837	0.233093	0.15897	0.265289	0.224884	0.256305	0.235356	0.141139	0.261381	0.259826	0.259185	0.323615	0.310568	0.267126	0.190577	0.344282	0.294211	0.211506	0.219319	0.155191	0.236364	0.356798	0.134765	0.201069	0.228368	0.210394	0.158157	0.220682	0.282858	0.504974	0.511582	0.261527	0.517899	0.49216	0.19292	0.125991
	992.196	0.193609	0.313116	0.400109	0.116377	0.174347	0.192516	0.226196	0.330387	0.155075	0.169827	0.184788	0.235783	0.197029	0.235956	0.160689	0.269008	0.227582	0.259895	0.238568	0.142847	0.268111	0.265963	0.265492	0.331199	0.317594	0.273756	0.195628	0.351494	0.301335	0.215951	0.224435	0.158007	0.241328	0.364671	0.136471	0.205745	0.231629	0.213941	0.160489	0.224657	0.288427	0.51697	0.523947	0.265948	0.529767	0.503316	0.195719	0.127607
	993.16	0.196055	0.318012	0.405091	0.117324	0.176143	0.19446	0.228405	0.334993	0.156096	0.171264	0.186771	0.238163	0.199176	0.238346	0.162073	0.272188	0.229765	0.262845	0.2413	0.144321	0.273002	0.270164	0.269759	0.336604	0.322927	0.278632	0.199163	0.356645	0.306594	0.218905	0.227712	0.159672	0.244807	0.370358	0.137803	0.208984	0.233862	0.216228	0.162168	0.227402	0.2934	0.528253	0.535989	0.269608	0.540757	0.513425	0.198418	0.128908
	994.125	0.197323	0.321373	0.408661	0.11782	0.177231	0.195993	0.229978	0.338429	0.156637	0.172092	0.188239	0.240044	0.20078	0.240232	0.163126	0.274829	0.231439	0.264947	0.243555	0.145572	0.275617	0.272585	0.271779	0.339799	0.326218	0.281443	0.200702	0.359411	0.309738	0.220144	0.229353	0.160402	0.246745	0.373699	0.1385	0.210711	0.235191	0.217468	0.163034	0.228795	0.297831	0.53813	0.546613	0.272751	0.550377	0.522528	0.200728	0.130146
	995.089	0.197412	0.322947	0.410714	0.11809	0.177924	0.197042	0.23099	0.34074	0.156573	0.172434	0.18895	0.241499	0.201731	0.241697	0.163937	0.276902	0.232618	0.266588	0.245347	0.146651	0.276298	0.273076	0.271771	0.341103	0.327439	0.28256	0.200663	0.360283	0.311096	0.219862	0.229548	0.160266	0.247308	0.375337	0.138579	0.211219	0.235881	0.217831	0.162942	0.229013	0.301715	0.546758	0.555322	0.275456	0.558293	0.530555	0.202597	0.131208
	996.053	0.196714	0.322926	0.411451	0.11814	0.178089	0.197642	0.231327	0.342075	0.155921	0.172081	0.188959	0.242608	0.202369	0.242504	0.16464	0.278499	0.233409	0.267793	0.246386	0.147346	0.27537	0.271359	0.27017	0.340576	0.32684	0.28225	0.199522	0.359406	0.310606	0.218518	0.228182	0.159288	0.246546	0.375284	0.138265	0.210773	0.235654	0.217075	0.162186	0.228292	0.304677	0.554274	0.562486	0.277749	0.564963	0.537078	0.204019	0.132025
	997.017	0.19551	0.322155	0.41175	0.117867	0.177932	0.197879	0.231134	0.342913	0.155126	0.171409	0.188628	0.243458	0.202956	0.242979	0.165194	0.279389	0.234101	0.268603	0.246999	0.147873	0.273569	0.268398	0.267352	0.338759	0.325286	0.280975	0.197483	0.357247	0.308697	0.216423	0.225866	0.157743	0.244969	0.374092	0.137827	0.209579	0.234964	0.215661	0.161091	0.226913	0.306784	0.560065	0.568577	0.279637	0.570547	0.542675	0.205109	0.132658
	997.982	0.19395	0.320905	0.411396	0.117455	0.177597	0.197849	0.230636	0.342927	0.15418	0.170589	0.188192	0.244022	0.203105	0.243392	0.165676	0.279843	0.234503	0.269	0.247515	0.14841	0.271279	0.265114	0.264003	0.336115	0.323005	0.278922	0.194731	0.354405	0.306265	0.213873	0.223208	0.155867	0.242702	0.371845	0.137155	0.207801	0.234007	0.214044	0.159786	0.225227	0.309028	0.564274	0.573112	0.281006	0.574278	0.547122	0.20588	0.133202
	998.946	0.192321	0.319195	0.410412	0.117013	0.177324	0.197747	0.230088	0.342557	0.15301	0.169617	0.187393	0.244266	0.203032	0.243536	0.165979	0.280344	0.234816	0.269277	0.247918	0.148718	0.268304	0.261559	0.260257	0.333062	0.320085	0.276055	0.191687	0.351389	0.303558	0.211285	0.220461	0.153969	0.240233	0.369177	0.136341	0.20576	0.232772	0.212217	0.158315	0.223383	0.310989	0.56798	0.577	0.28189	0.577375	0.550484	0.206343	0.133625
	999.91	0.190637	0.317259	0.409442	0.116531	0.176895	0.197491	0.229384	0.342095	0.151827	0.168562	0.186399	0.24421	0.20282	0.243361	0.166109	0.280749	0.234984	0.269194	0.24792	0.148723	0.265027	0.257664	0.256412	0.329786	0.31688	0.273173	0.188652	0.348028	0.300498	0.208481	0.217529	0.151968	0.237823	0.366547	0.135613	0.203526	0.231577	0.210336	0.156847	0.221415	0.312078	0.570595	0.579806	0.282711	0.580466	0.553465	0.206811	0.133805
	1000.87	0.189001	0.315422	0.408411	0.115917	0.176404	0.197281	0.228604	0.341254	0.150838	0.167657	0.185704	0.244113	0.202374	0.24312	0.166335	0.280893	0.234945	0.268918	0.247718	0.148669	0.261986	0.254007	0.252578	0.326522	0.31404	0.270691	0.185874	0.344877	0.29771	0.205702	0.214507	0.149998	0.2355	0.363888	0.134766	0.201315	0.230621	0.208789	0.155282	0.21954	0.312587	0.572615	0.581571	0.283232	0.582766	0.556206	0.207178	0.133869
	1001.84	0.187432	0.313687	0.407379	0.115445	0.175987	0.197032	0.227832	0.340063	0.149884	0.166879	0.185125	0.244026	0.201909	0.242924	0.166434	0.280991	0.234685	0.268426	0.247381	0.148618	0.25919	0.250819	0.249096	0.323442	0.311575	0.268327	0.183381	0.342247	0.29546	0.203121	0.211837	0.148467	0.233193	0.361352	0.13389	0.199411	0.229509	0.207454	0.154208	0.217904	0.313065	0.574451	0.582642	0.283412	0.584082	0.558587	0.207425	0.133872
	1002.8	0.186181	0.312305	0.406605	0.115288	0.175605	0.196677	0.227208	0.33912	0.14888	0.16617	0.184588	0.244125	0.201583	0.242694	0.166328	0.280849	0.234418	0.268099	0.246986	0.148511	0.25697	0.248143	0.246143	0.320934	0.309318	0.266213	0.181249	0.340203	0.293345	0.20082	0.209823	0.147081	0.231316	0.359235	0.133185	0.197782	0.228684	0.206167	0.153344	0.216306	0.313688	0.57628	0.584272	0.283811	0.585332	0.561001	0.207658	0.133999
	1003.77	0.185325	0.311295	0.405864	0.115017	0.175285	0.196527	0.22686	0.338575	0.148022	0.165442	0.18393	0.244083	0.201234	0.242102	0.166289	0.280634	0.234211	0.267935	0.2467	0.148394	0.255214	0.245876	0.243767	0.318856	0.307343	0.264419	0.17953	0.338488	0.291569	0.199113	0.208182	0.145799	0.229844	0.357612	0.132648	0.196468	0.228253	0.20519	0.152524	0.215189	0.314272	0.577927	0.585634	0.284084	0.586737	0.562781	0.207837	0.134094
	1004.73	0.18481	0.310663	0.405236	0.114651	0.175122	0.196513	0.226681	0.337995	0.147232	0.164896	0.183266	0.24399	0.200905	0.241627	0.166291	0.280741	0.234245	0.267753	0.246686	0.148343	0.254012	0.24409	0.241818	0.317596	0.306248	0.263318	0.178104	0.337675	0.290328	0.197889	0.206812	0.144969	0.228637	0.356373	0.132215	0.195528	0.227974	0.204397	0.151966	0.214625	0.31467	0.580037	0.586943	0.284291	0.588501	0.564881	0.20796	0.134088
	1005.7	0.184289	0.310201	0.404803	0.114321	0.175038	0.196514	0.226623	0.337477	0.14665	0.164665	0.182811	0.244026	0.200668	0.241478	0.166194	0.280796	0.234213	0.267699	0.246536	0.14823	0.253094	0.242709	0.240352	0.316818	0.305612	0.262521	0.177185	0.337144	0.2895	0.196854	0.205796	0.144459	0.227698	0.355487	0.131963	0.19495	0.227785	0.203671	0.151525	0.214099	0.315111	0.581836	0.588493	0.284496	0.590359	0.566597	0.208188	0.134164
	1006.66	0.183878	0.309946	0.404732	0.11435	0.175268	0.196477	0.226658	0.337177	0.146465	0.164559	0.182752	0.244061	0.200548	0.241713	0.166409	0.28108	0.234043	0.267745	0.246303	0.148212	0.252583	0.241795	0.239413	0.316258	0.305156	0.262098	0.177038	0.33701	0.289323	0.196319	0.205231	0.144161	0.227087	0.355207	0.131698	0.194922	0.227929	0.20356	0.150942	0.213469	0.316058	0.583936	0.590556	0.28506	0.592012	0.568278	0.20861	0.134315
	1007.62	0.184032	0.310411	0.405219	0.114591	0.175445	0.1966	0.226797	0.337202	0.146524	0.164493	0.182757	0.244225	0.200573	0.241941	0.166574	0.281407	0.233942	0.267977	0.246431	0.148346	0.252537	0.241558	0.239309	0.316117	0.305198	0.262209	0.17707	0.337684	0.289539	0.196288	0.205119	0.144161	0.226768	0.355445	0.131596	0.195166	0.228151	0.20367	0.150625	0.213538	0.31719	0.586134	0.593001	0.285743	0.593797	0.570852	0.209119	0.134562
	1008.59	0.184367	0.311176	0.406249	0.114848	0.175588	0.196935	0.227108	0.337614	0.146708	0.164607	0.182979	0.244501	0.200642	0.242013	0.166693	0.28208	0.234297	0.268315	0.246755	0.148507	0.253011	0.241879	0.239484	0.316599	0.305691	0.262441	0.177217	0.338717	0.289946	0.196656	0.205617	0.144426	0.226956	0.356328	0.131882	0.195381	0.228283	0.203714	0.150663	0.214033	0.318278	0.588678	0.595795	0.286583	0.596696	0.573862	0.209767	0.13492
	1009.55	0.184643	0.311919	0.407676	0.114932	0.175929	0.197268	0.227508	0.338152	0.146911	0.164985	0.183271	0.244878	0.200571	0.242232	0.167019	0.282886	0.234621	0.268594	0.246997	0.148655	0.253681	0.242193	0.23985	0.317516	0.306493	0.262909	0.177629	0.340018	0.290743	0.197244	0.206461	0.144792	0.227375	0.357119	0.132062	0.19575	0.228621	0.203937	0.150886	0.214487	0.319578	0.592247	0.598663	0.28739	0.599719	0.576813	0.210467	0.135291
	1010.52	0.185216	0.312989	0.409146	0.114983	0.176463	0.197906	0.228204	0.338811	0.147162	0.16535	0.183549	0.245559	0.20081	0.242779	0.16753	0.283413	0.23495	0.269143	0.247594	0.149007	0.254445	0.242809	0.240412	0.318706	0.30769	0.263941	0.1782	0.341666	0.291868	0.197681	0.207169	0.145229	0.227984	0.358058	0.132194	0.196491	0.229292	0.204543	0.151217	0.215097	0.321142	0.596562	0.602261	0.288479	0.603019	0.580843	0.211278	0.135685
	1011.48	0.185998	0.314137	0.410442	0.115181	0.17688	0.19869	0.22893	0.339506	0.147097	0.165587	0.183864	0.246309	0.201213	0.243274	0.167881	0.28394	0.235515	0.26982	0.248134	0.14937	0.25562	0.243665	0.241381	0.32019	0.30896	0.26515	0.178918	0.343039	0.293129	0.198193	0.207985	0.145792	0.228577	0.35954	0.132403	0.197392	0.230118	0.205363	0.151565	0.21583	0.323078	0.600376	0.606363	0.289907	0.606661	0.584777	0.212224	0.13611
	1012.45	0.186822	0.315142	0.412045	0.11561	0.177568	0.19953	0.229754	0.340372	0.147078	0.165921	0.184427	0.24684	0.201357	0.24376	0.168275	0.285049	0.236227	0.270515	0.248801	0.149724	0.257024	0.244572	0.242383	0.321823	0.310529	0.266395	0.179811	0.344846	0.29481	0.199012	0.209061	0.146496	0.22942	0.361278	0.13274	0.198373	0.231077	0.206144	0.151989	0.216569	0.324838	0.603957	0.610466	0.291331	0.610612	0.588381	0.213221	0.136653
	1013.41	0.187456	0.316144	0.413705	0.116017	0.178343	0.200156	0.230484	0.340738	0.147288	0.166329	0.184775	0.247296	0.20137	0.244023	0.16874	0.28621	0.236695	0.271018	0.249351	0.15006	0.258412	0.245761	0.243392	0.323281	0.311982	0.267619	0.180644	0.346927	0.296216	0.199819	0.209938	0.147022	0.230111	0.362706	0.133135	0.19921	0.231804	0.206917	0.15248	0.217257	0.326193	0.607958	0.614433	0.292564	0.613602	0.592479	0.214297	0.137131
	1014.37	0.188071	0.317166	0.415161	0.116227	0.179094	0.200498	0.230877	0.340656	0.147353	0.166605	0.184978	0.247713	0.201339	0.244168	0.169048	0.286744	0.236936	0.271277	0.249503	0.150127	0.259578	0.246908	0.244248	0.324348	0.313074	0.268785	0.181622	0.348882	0.297486	0.200487	0.210982	0.147537	0.230602	0.363848	0.133437	0.19975	0.232333	0.207457	0.152805	0.217888	0.327472	0.612057	0.617779	0.293803	0.616147	0.596594	0.215293	0.137688
	1015.34	0.188559	0.317748	0.415656	0.116331	0.179429	0.200768	0.23111	0.340466	0.147195	0.166796	0.185211	0.247815	0.201251	0.244139	0.169359	0.286782	0.236944	0.27109	0.249432	0.150099	0.260469	0.247582	0.245119	0.325184	0.314206	0.26969	0.182847	0.350623	0.29857	0.201039	0.211987	0.148223	0.230964	0.364621	0.133488	0.200333	0.232649	0.207871	0.153001	0.218296	0.328292	0.614802	0.620205	0.294642	0.617873	0.5992	0.215796	0.138143
	1016.3	0.188786	0.318136	0.415619	0.116437	0.179549	0.200973	0.231357	0.33979	0.14719	0.166937	0.185149	0.247915	0.201059	0.243797	0.169483	0.286621	0.23664	0.270676	0.249165	0.150195	0.261505	0.248387	0.245977	0.32591	0.315403	0.270374	0.18394	0.352352	0.299392	0.201631	0.21283	0.14895	0.231312	0.365153	0.133404	0.201013	0.233	0.208432	0.153158	0.218585	0.328665	0.616386	0.62189	0.295087	0.618715	0.601183	0.216306	0.138479
	1017.27	0.188923	0.318123	0.415748	0.116543	0.179619	0.200821	0.231264	0.338582	0.147084	0.166936	0.184857	0.247637	0.20042	0.243053	0.169413	0.286177	0.236167	0.270015	0.248407	0.149946	0.262442	0.249305	0.24672	0.326344	0.315963	0.270904	0.184828	0.353973	0.300118	0.202329	0.213644	0.149593	0.231698	0.365377	0.133379	0.201477	0.233302	0.208715	0.153277	0.218817	0.32873	0.617273	0.622085	0.295185	0.618575	0.602285	0.216768	0.138751
	1018.23	0.189279	0.317706	0.415446	0.116555	0.179646	0.200536	0.230801	0.337069	0.146854	0.166846	0.184449	0.246904	0.199724	0.242304	0.16941	0.28566	0.235708	0.268798	0.247303	0.149553	0.263456	0.250359	0.247639	0.326755	0.316626	0.271619	0.18566	0.355591	0.300546	0.203159	0.214522	0.150209	0.231896	0.365536	0.133432	0.201961	0.233271	0.208801	0.153348	0.219016	0.328496	0.617507	0.621535	0.294968	0.617672	0.60192	0.216561	0.138624
	1019.19	0.189697	0.317136	0.414454	0.116185	0.17931	0.200077	0.230336	0.334927	0.146877	0.166659	0.183826	0.245973	0.198796	0.241382	0.168965	0.284425	0.234551	0.267361	0.245891	0.148933	0.264321	0.251415	0.248595	0.327064	0.317444	0.272149	0.186695	0.357306	0.300752	0.204269	0.215675	0.150982	0.231681	0.365282	0.13298	0.202508	0.233099	0.209071	0.153467	0.219131	0.327695	0.616224	0.62002	0.29455	0.615754	0.600644	0.215804	0.138185
	1020.16	0.190061	0.316545	0.412747	0.115545	0.178624	0.199463	0.229515	0.332407	0.146879	0.166461	0.183223	0.244714	0.197419	0.240243	0.168338	0.282615	0.233251	0.265844	0.244304	0.148239	0.26523	0.252521	0.249812	0.327393	0.318088	0.272535	0.1881	0.35942	0.301205	0.205419	0.216936	0.151847	0.231743	0.365004	0.132594	0.202864	0.232749	0.209153	0.153508	0.219262	0.326358	0.614175	0.617508	0.293902	0.613217	0.598967	0.214974	0.137724
	1021.12	0.190403	0.315962	0.411031	0.115358	0.177882	0.198421	0.228663	0.329701	0.146613	0.166073	0.182582	0.243281	0.195789	0.238439	0.167546	0.280611	0.231892	0.263976	0.242293	0.147282	0.266405	0.254031	0.251506	0.327859	0.318776	0.272886	0.189759	0.36155	0.301869	0.206604	0.218282	0.152901	0.232016	0.364854	0.132345	0.203108	0.232236	0.209034	0.153828	0.219541	0.324555	0.610855	0.614239	0.292506	0.609601	0.596297	0.214021	0.13712
	1022.09	0.190845	0.315387	0.409715	0.115226	0.17741	0.197166	0.227855	0.326872	0.146354	0.165788	0.181751	0.241762	0.194059	0.236311	0.166593	0.278376	0.230285	0.261795	0.23999	0.146029	0.268027	0.255722	0.253406	0.328551	0.31962	0.273519	0.191692	0.363932	0.302454	0.208283	0.220271	0.154215	0.232424	0.364762	0.132118	0.203644	0.23197	0.209321	0.154127	0.219771	0.322426	0.607235	0.610407	0.290769	0.605302	0.593049	0.2128	0.136513
	1023.05	0.191765	0.3149	0.408121	0.114699	0.177005	0.1964	0.22689	0.323991	0.14622	0.165512	0.180742	0.239909	0.192131	0.234173	0.165623	0.276035	0.228499	0.259554	0.237576	0.144699	0.27005	0.257912	0.255824	0.329539	0.320729	0.274559	0.193923	0.366877	0.303137	0.210273	0.222687	0.15574	0.232934	0.364418	0.131662	0.204492	0.231872	0.209653	0.154619	0.220206	0.319866	0.602436	0.605376	0.288962	0.600284	0.588665	0.211275	0.135843
	1024.02	0.192917	0.314507	0.406113	0.114457	0.176441	0.195238	0.22607	0.320349	0.145996	0.165074	0.179516	0.237922	0.190297	0.232028	0.164601	0.273465	0.226644	0.257341	0.235053	0.143522	0.272107	0.260783	0.258864	0.330782	0.322313	0.276053	0.19683	0.37062	0.304259	0.212561	0.225269	0.157475	0.233716	0.364266	0.131214	0.205275	0.231541	0.20955	0.155275	0.220677	0.317003	0.597002	0.599676	0.286718	0.594546	0.584081	0.20955	0.134906
	1024.98	0.193924	0.313994	0.403538	0.114167	0.17582	0.193766	0.224772	0.316293	0.145839	0.164704	0.178314	0.235853	0.188118	0.229656	0.163277	0.270499	0.224656	0.254623	0.232448	0.142317	0.274427	0.264158	0.26243	0.332404	0.324316	0.277777	0.200196	0.374788	0.305688	0.215253	0.228219	0.159391	0.234657	0.364237	0.130918	0.206213	0.230932	0.209588	0.155983	0.22121	0.31368	0.590393	0.593098	0.284044	0.587927	0.578913	0.207558	0.13365
	1025.94	0.195041	0.313677	0.400961	0.113758	0.175053	0.192358	0.223442	0.312503	0.146145	0.164667	0.17749	0.233621	0.185622	0.226902	0.16189	0.267527	0.222479	0.25159	0.229639	0.140858	0.277381	0.268233	0.266607	0.334295	0.32681	0.279747	0.203761	0.378932	0.307582	0.218454	0.23173	0.161768	0.2359	0.364562	0.130514	0.207608	0.23053	0.209968	0.15681	0.222124	0.30992	0.583261	0.585655	0.281	0.581036	0.572632	0.205446	0.132297
	1026.91	0.196386	0.313738	0.398402	0.113372	0.174097	0.190727	0.222397	0.308765	0.14655	0.164596	0.176749	0.231005	0.183473	0.22377	0.16044	0.264364	0.220032	0.248527	0.226412	0.139284	0.280987	0.273077	0.271721	0.336689	0.329727	0.282066	0.208052	0.383807	0.309768	0.222253	0.235946	0.164626	0.237413	0.365297	0.130313	0.209451	0.230428	0.210768	0.157958	0.223323	0.305821	0.575623	0.577206	0.277687	0.573163	0.566	0.203252	0.131002
	1027.87	0.198239	0.313976	0.395788	0.112828	0.173208	0.189219	0.221411	0.304825	0.14696	0.164451	0.175993	0.228245	0.181228	0.220792	0.158898	0.261125	0.21765	0.24556	0.223063	0.137522	0.285082	0.278393	0.277655	0.339757	0.333247	0.285031	0.213233	0.389736	0.312207	0.226619	0.24077	0.16758	0.239359	0.366544	0.130298	0.211576	0.23057	0.211865	0.159482	0.224885	0.301454	0.567588	0.568421	0.274518	0.564805	0.558935	0.200849	0.129592
	1028.84	0.200576	0.314435	0.393609	0.112463	0.172453	0.187817	0.22051	0.301054	0.147588	0.164543	0.175158	0.225723	0.17881	0.21804	0.157384	0.257709	0.21518	0.242482	0.219775	0.135616	0.289695	0.28424	0.284158	0.343203	0.337205	0.288395	0.218759	0.396121	0.31498	0.231343	0.245816	0.17064	0.24171	0.368365	0.130194	0.213924	0.230812	0.213132	0.161293	0.226929	0.296971	0.559205	0.559588	0.271037	0.556649	0.550847	0.198122	0.12815
	1029.8	0.2031	0.315191	0.391974	0.112369	0.171981	0.186539	0.21978	0.29766	0.148468	0.16512	0.174397	0.22331	0.17668	0.215239	0.155941	0.254439	0.212599	0.239295	0.216761	0.133883	0.294503	0.290296	0.290679	0.346639	0.341161	0.291716	0.224545	0.402231	0.318187	0.236539	0.2514	0.174093	0.244436	0.370458	0.130223	0.216659	0.231153	0.214549	0.163261	0.229083	0.292452	0.550658	0.550691	0.267237	0.548024	0.543235	0.195502	0.126616
	1030.77	0.205389	0.315488	0.390148	0.112342	0.171553	0.185179	0.219101	0.294195	0.149226	0.165448	0.173568	0.220631	0.174602	0.212479	0.154306	0.251049	0.210036	0.236294	0.213595	0.132034	0.299058	0.29616	0.297317	0.349987	0.344774	0.294887	0.230196	0.408079	0.321214	0.241464	0.256816	0.17744	0.246848	0.372379	0.130172	0.219234	0.231638	0.215807	0.165187	0.230984	0.287965	0.542009	0.541776	0.263575	0.538912	0.535361	0.192827	0.125079
	1031.73	0.207275	0.315295	0.388281	0.112128	0.170854	0.183708	0.218207	0.290916	0.150021	0.165677	0.172969	0.218109	0.172374	0.209983	0.152577	0.24791	0.207538	0.23372	0.210638	0.13024	0.302761	0.301108	0.302785	0.353018	0.347663	0.297433	0.235149	0.412964	0.323413	0.245498	0.261598	0.180336	0.248895	0.374006	0.130103	0.221446	0.232192	0.216683	0.166789	0.232681	0.283622	0.533791	0.533082	0.259976	0.530428	0.527624	0.190114	0.123594
	1032.69	0.208459	0.31464	0.385985	0.111856	0.169938	0.182293	0.217214	0.287847	0.150668	0.165907	0.172317	0.215928	0.170425	0.20749	0.151198	0.245112	0.20579	0.231417	0.208238	0.128975	0.30468	0.30424	0.306223	0.35435	0.348937	0.298526	0.238675	0.415233	0.324214	0.248298	0.264844	0.182161	0.250343	0.374717	0.129868	0.222921	0.23215	0.216986	0.167948	0.233593	0.279434	0.525411	0.525001	0.25624	0.522747	0.520322	0.187753	0.12214
	1033.66	0.208859	0.313412	0.383606	0.111648	0.169165	0.181029	0.216137	0.28477	0.150778	0.165706	0.171384	0.213791	0.168631	0.205241	0.15017	0.242577	0.204221	0.229164	0.205896	0.127639	0.304601	0.304927	0.307184	0.35382	0.348187	0.298104	0.24019	0.415076	0.323333	0.249245	0.265737	0.182673	0.250246	0.374213	0.129299	0.223123	0.231466	0.216382	0.1688	0.233568	0.275507	0.518101	0.518228	0.253096	0.515493	0.514004	0.18565	0.120827
	1034.62	0.208066	0.310975	0.380859	0.111013	0.168185	0.179811	0.214547	0.281745	0.150173	0.164976	0.170018	0.212067	0.166989	0.203446	0.149177	0.240347	0.202401	0.227235	0.203828	0.126362	0.302271	0.302861	0.305454	0.351122	0.345255	0.295699	0.239397	0.412225	0.320537	0.248107	0.264358	0.18175	0.248451	0.371606	0.128365	0.221723	0.230211	0.214794	0.168744	0.23246	0.271978	0.511827	0.511891	0.250403	0.509322	0.508335	0.183676	0.119736
	1035.59	0.205832	0.306629	0.376832	0.110041	0.166511	0.178449	0.212484	0.279007	0.148628	0.163609	0.168303	0.210749	0.165721	0.201755	0.148185	0.238487	0.200929	0.225443	0.202059	0.125451	0.297609	0.297602	0.300411	0.34573	0.339907	0.291008	0.235644	0.405714	0.315415	0.244456	0.260636	0.179065	0.244804	0.366688	0.127117	0.218572	0.228171	0.211925	0.167175	0.229827	0.269632	0.507042	0.506565	0.248022	0.504527	0.503514	0.181966	0.118718
	1036.55	0.201881	0.300701	0.371759	0.108693	0.164478	0.176858	0.210088	0.276302	0.146407	0.161237	0.166019	0.209218	0.164402	0.200033	0.147226	0.23678	0.199767	0.223773	0.200455	0.124541	0.290598	0.289617	0.292446	0.337825	0.332301	0.284335	0.229178	0.395766	0.307895	0.238495	0.254642	0.174801	0.239379	0.359756	0.125243	0.213722	0.225134	0.207696	0.164482	0.225675	0.26762	0.502728	0.502099	0.246162	0.50029	0.499314	0.180573	0.11778
	1037.52	0.19686	0.29397	0.366319	0.107331	0.16249	0.175117	0.20723	0.273065	0.143554	0.158198	0.163353	0.207776	0.16305	0.198584	0.146305	0.234995	0.198702	0.22229	0.199097	0.123633	0.281344	0.279578	0.281763	0.328015	0.322933	0.276153	0.220797	0.383265	0.298495	0.230769	0.246252	0.169185	0.232679	0.350987	0.122743	0.207457	0.221166	0.202344	0.160966	0.220053	0.265624	0.49881	0.498281	0.244588	0.497133	0.495418	0.179307	0.117063
	1038.48	0.190881	0.286499	0.360307	0.105761	0.160152	0.173174	0.20381	0.269639	0.1403	0.154738	0.160388	0.206378	0.161891	0.19725	0.145563	0.233247	0.197683	0.220475	0.19783	0.122846	0.270444	0.267738	0.269452	0.316654	0.312082	0.266612	0.210645	0.368897	0.287704	0.221677	0.236301	0.162703	0.224686	0.340571	0.120018	0.200164	0.216637	0.19641	0.156653	0.213329	0.263936	0.494918	0.494495	0.242911	0.494287	0.491685	0.178062	0.116301
	1039.44	0.184291	0.278491	0.35381	0.103616	0.157391	0.170859	0.200003	0.266194	0.136615	0.151093	0.157195	0.205033	0.160596	0.195756	0.144829	0.231656	0.196787	0.218649	0.196653	0.122326	0.258939	0.254981	0.256317	0.304514	0.300342	0.256452	0.199623	0.35381	0.276557	0.211723	0.225538	0.155675	0.215832	0.329626	0.117097	0.192295	0.211802	0.190263	0.151696	0.206268	0.262341	0.491458	0.491231	0.241636	0.491669	0.488476	0.17673	0.11526
	1040.41	0.177762	0.27016	0.346859	0.101276	0.154376	0.168356	0.196082	0.262532	0.132557	0.147128	0.153958	0.203628	0.159144	0.194218	0.143922	0.230045	0.195746	0.216855	0.195296	0.121747	0.247435	0.242114	0.243122	0.292204	0.288554	0.246285	0.18831	0.338749	0.265331	0.201625	0.214521	0.14865	0.207093	0.318486	0.113873	0.18431	0.206593	0.183966	0.146442	0.199013	0.260713	0.488387	0.488077	0.240368	0.488611	0.484856	0.175253	0.114266
	1041.37	0.171482	0.262229	0.339867	0.0990441	0.151314	0.166003	0.192444	0.259119	0.128803	0.143204	0.150835	0.201855	0.157807	0.192708	0.143005	0.22819	0.194441	0.214913	0.193891	0.121002	0.236366	0.229914	0.230397	0.280481	0.277629	0.236578	0.177452	0.324522	0.254658	0.191982	0.203979	0.142151	0.198812	0.307539	0.110724	0.176506	0.201221	0.177711	0.141148	0.192019	0.25907	0.485009	0.484898	0.23903	0.4856	0.481134	0.173688	0.113524
	1042.34	0.165665	0.255093	0.333174	0.0969564	0.148367	0.163688	0.188871	0.255614	0.125364	0.139612	0.147747	0.199949	0.156363	0.191102	0.142073	0.226042	0.193141	0.212771	0.192262	0.120083	0.226292	0.218924	0.218925	0.269856	0.267674	0.22766	0.16766	0.311802	0.244977	0.183054	0.19441	0.135995	0.191255	0.297682	0.107998	0.169397	0.196315	0.172099	0.136552	0.185782	0.257364	0.481078	0.481167	0.237601	0.482426	0.477288	0.17205	0.112763
	1043.3	0.160688	0.2489	0.327484	0.0950411	0.145881	0.161506	0.185697	0.252231	0.122306	0.136592	0.145243	0.198399	0.154942	0.189722	0.1412	0.224134	0.192102	0.210718	0.190704	0.11924	0.217553	0.209254	0.209091	0.260651	0.258875	0.220066	0.159186	0.300678	0.236568	0.175411	0.186261	0.130574	0.184559	0.289121	0.105625	0.163295	0.192059	0.167251	0.132515	0.180279	0.255955	0.477305	0.477336	0.236077	0.479026	0.473515	0.1707	0.112016
	1044.26	0.156548	0.243299	0.322409	0.0934642	0.143767	0.159369	0.182799	0.248886	0.119508	0.13372	0.142923	0.19673	0.153512	0.188061	0.140171	0.221975	0.190988	0.20844	0.189093	0.11844	0.209957	0.201018	0.200742	0.252425	0.251065	0.213434	0.151914	0.291087	0.229142	0.169176	0.179343	0.126065	0.178578	0.281419	0.103491	0.158021	0.188265	0.16284	0.129031	0.175577	0.254285	0.473069	0.473138	0.23442	0.474963	0.469241	0.169251	0.111171
	1045.23	0.152926	0.238277	0.317329	0.0920559	0.141807	0.157282	0.180225	0.245731	0.117076	0.131135	0.140789	0.194704	0.152074	0.18617	0.138989	0.219594	0.189637	0.206225	0.18732	0.11769	0.203536	0.19446	0.193509	0.245414	0.244351	0.207516	0.145869	0.282994	0.222915	0.163869	0.173495	0.122369	0.173817	0.275075	0.101744	0.153524	0.184962	0.15927	0.126047	0.171398	0.252363	0.468433	0.468836	0.232682	0.470571	0.464904	0.167484	0.110082
	1046.19	0.149712	0.233815	0.312741	0.0906082	0.140035	0.155449	0.177828	0.24266	0.114865	0.129103	0.138884	0.192809	0.150563	0.18449	0.137675	0.217237	0.187878	0.203886	0.185451	0.116743	0.198135	0.189041	0.187533	0.239401	0.23837	0.202375	0.141082	0.27606	0.217832	0.159386	0.168736	0.119192	0.16984	0.269723	0.10022	0.149651	0.182082	0.156281	0.123518	0.167724	0.250183	0.463154	0.46419	0.230834	0.465762	0.460026	0.165751	0.109033
	1047.16	0.146951	0.229868	0.308424	0.0892917	0.138318	0.153762	0.175663	0.239517	0.113012	0.127427	0.137121	0.191007	0.148861	0.18269	0.136507	0.214862	0.186131	0.201471	0.183489	0.115628	0.193547	0.184301	0.1825	0.234304	0.233344	0.198176	0.137238	0.270066	0.213508	0.155637	0.164812	0.116519	0.166308	0.264799	0.0987111	0.146461	0.179414	0.153539	0.121436	0.164849	0.247778	0.45759	0.459139	0.228661	0.460594	0.454982	0.163923	0.108076
	1048.12	0.144535	0.226316	0.303976	0.0881209	0.136496	0.151935	0.173562	0.236334	0.111295	0.125603	0.135182	0.188981	0.147107	0.180615	0.135253	0.212232	0.184532	0.199225	0.181386	0.114518	0.189861	0.180355	0.17838	0.230009	0.229193	0.19469	0.133863	0.26497	0.209476	0.152444	0.161376	0.114246	0.163135	0.260175	0.097314	0.143885	0.176872	0.151262	0.119545	0.162212	0.245026	0.451953	0.453349	0.226281	0.455071	0.449826	0.161929	0.106881
	1049.09	0.14245	0.222935	0.29975	0.0870456	0.134629	0.15013	0.171413	0.233082	0.109765	0.123895	0.133421	0.186717	0.145245	0.178579	0.133778	0.209357	0.182712	0.196656	0.17917	0.11326	0.186639	0.177123	0.174784	0.226071	0.225038	0.191518	0.13087	0.260364	0.205781	0.149667	0.158234	0.112215	0.160357	0.255914	0.0959014	0.141247	0.174485	0.148928	0.117711	0.159715	0.242202	0.445811	0.447705	0.223943	0.449572	0.444361	0.159817	0.105763
	1050.05	0.140478	0.219293	0.295463	0.085901	0.132731	0.148454	0.169321	0.229439	0.108232	0.122187	0.131622	0.184304	0.143365	0.176376	0.132257	0.20639	0.180458	0.193589	0.176868	0.111729	0.183269	0.174011	0.171526	0.221931	0.220845	0.187986	0.128134	0.25596	0.202172	0.147207	0.155539	0.110475	0.157543	0.251707	0.0944621	0.138746	0.172016	0.146397	0.116076	0.157325	0.239188	0.438977	0.441502	0.221302	0.443193	0.43754	0.157522	0.104402
	1051.01	0.138417	0.215642	0.290578	0.084522	0.130947	0.146494	0.167148	0.225685	0.106695	0.120435	0.129662	0.181516	0.141301	0.173761	0.130615	0.203306	0.178146	0.190455	0.174214	0.110119	0.179956	0.17087	0.168338	0.2178	0.216836	0.184434	0.125726	0.251689	0.198752	0.144973	0.15328	0.108805	0.154738	0.247387	0.0931869	0.136554	0.169686	0.14416	0.114399	0.154895	0.235646	0.431892	0.43442	0.218339	0.435642	0.430139	0.155437	0.102987
	1051.98	0.136128	0.211955	0.285441	0.0831842	0.129004	0.144007	0.164671	0.221432	0.105057	0.118382	0.127713	0.178471	0.139066	0.170753	0.128778	0.199926	0.175667	0.187316	0.171343	0.108538	0.176789	0.16753	0.165289	0.213897	0.212814	0.181107	0.123336	0.247273	0.195424	0.142701	0.150824	0.107163	0.15204	0.243051	0.0918901	0.134168	0.167281	0.142023	0.112764	0.152647	0.231838	0.424175	0.426924	0.215345	0.427561	0.422845	0.153104	0.101745
	1052.94	0.134067	0.20834	0.280538	0.0821642	0.127159	0.141465	0.162089	0.216893	0.103435	0.116321	0.125725	0.175394	0.136653	0.167822	0.126841	0.196402	0.173037	0.183936	0.168285	0.106895	0.173754	0.164474	0.162294	0.209953	0.20873	0.177942	0.120977	0.243096	0.191884	0.140472	0.148349	0.105719	0.149015	0.238719	0.0903164	0.131829	0.164589	0.139629	0.111107	0.150428	0.227989	0.416002	0.419613	0.212264	0.419324	0.415165	0.150386	0.100248
	1053.91	0.132314	0.204741	0.27571	0.0810526	0.125129	0.139127	0.159677	0.212741	0.102002	0.114476	0.123446	0.172399	0.134086	0.164963	0.124961	0.192697	0.170355	0.180377	0.165143	0.104948	0.170866	0.161593	0.15946	0.20587	0.204765	0.174709	0.118743	0.239117	0.188161	0.138345	0.145958	0.104174	0.14605	0.234333	0.0888591	0.129561	0.161867	0.137289	0.109503	0.148141	0.224104	0.40772	0.412015	0.208785	0.411213	0.407281	0.147562	0.0984957
	1054.87	0.130309	0.200874	0.270865	0.0796761	0.122932	0.136853	0.157113	0.208591	0.100394	0.112538	0.121275	0.169359	0.131758	0.162037	0.123009	0.189019	0.16767	0.176887	0.161965	0.103051	0.168081	0.158781	0.156651	0.201916	0.20105	0.171482	0.116567	0.235081	0.184447	0.136196	0.143473	0.102628	0.143509	0.230018	0.0876224	0.127355	0.159254	0.13509	0.107818	0.145883	0.220051	0.399363	0.404147	0.205199	0.403131	0.399394	0.145023	0.0968693
	1055.84	0.128389	0.197098	0.266103	0.0782486	0.120947	0.134601	0.154492	0.204273	0.0986972	0.110593	0.119254	0.166125	0.129404	0.159063	0.121046	0.185641	0.164908	0.173501	0.158754	0.101396	0.165136	0.156107	0.153975	0.198101	0.197346	0.168325	0.114368	0.230976	0.180951	0.134064	0.141115	0.101099	0.140825	0.225734	0.0861516	0.125215	0.156769	0.133145	0.1063	0.143698	0.215864	0.39136	0.396301	0.201676	0.394954	0.391619	0.142481	0.0953707
	1056.8	0.126455	0.193677	0.261398	0.077008	0.118978	0.132468	0.152174	0.200159	0.0970971	0.108711	0.117265	0.16326	0.127069	0.156279	0.119243	0.182361	0.162198	0.170268	0.155881	0.0997338	0.162244	0.153486	0.151266	0.194469	0.193737	0.165257	0.112425	0.227237	0.177741	0.132062	0.13914	0.0995491	0.138127	0.221782	0.0845932	0.123032	0.154312	0.131154	0.104871	0.14149	0.211885	0.383317	0.388337	0.198155	0.386629	0.383882	0.140124	0.0939006
	1057.76	0.124543	0.190226	0.256569	0.0758204	0.116959	0.130377	0.149803	0.19623	0.0954789	0.106921	0.115269	0.160711	0.124847	0.153474	0.117617	0.17909	0.159757	0.166965	0.153038	0.0979966	0.159354	0.150877	0.148738	0.190947	0.190272	0.162306	0.110476	0.223719	0.174427	0.130144	0.137328	0.0982933	0.135573	0.217468	0.0832268	0.120671	0.151726	0.128778	0.103459	0.139287	0.207744	0.374912	0.380215	0.19444	0.378079	0.376082	0.137574	0.0922302
	1058.73	0.122733	0.186651	0.251902	0.0746517	0.115112	0.12815	0.147361	0.19215	0.0939924	0.105296	0.113253	0.158047	0.122653	0.150511	0.115744	0.17569	0.15714	0.16377	0.150122	0.0962902	0.156575	0.148257	0.146192	0.187262	0.186725	0.159338	0.108571	0.220365	0.171138	0.128419	0.135445	0.0972096	0.133105	0.213182	0.0818967	0.11841	0.149362	0.126504	0.10202	0.137155	0.203386	0.366758	0.372251	0.190666	0.370028	0.368317	0.134983	0.0906081
	1059.69	0.120845	0.183181	0.247173	0.0733533	0.113042	0.125889	0.144959	0.187999	0.0926167	0.103709	0.111355	0.155149	0.12041	0.147648	0.113711	0.172262	0.154387	0.160451	0.146987	0.0943843	0.153876	0.145793	0.143763	0.183687	0.183145	0.15632	0.106798	0.217091	0.167975	0.126524	0.133475	0.0958465	0.130426	0.209115	0.0804436	0.116267	0.147018	0.124368	0.100701	0.134931	0.199163	0.358626	0.36418	0.186815	0.361832	0.360584	0.132261	0.0889534
	1060.66	0.119112	0.179847	0.242344	0.0720584	0.110746	0.123743	0.142642	0.184127	0.0910026	0.101859	0.109344	0.152541	0.118302	0.145045	0.111961	0.169128	0.151745	0.157347	0.144062	0.0927065	0.151313	0.143547	0.141447	0.180302	0.179903	0.153348	0.104983	0.213665	0.164895	0.124546	0.131454	0.0943638	0.128036	0.205204	0.0792726	0.114153	0.144749	0.122088	0.0993737	0.132753	0.194863	0.350263	0.355978	0.183061	0.353477	0.352734	0.129411	0.087156
	1061.62	0.117456	0.176547	0.237674	0.0710535	0.108987	0.121768	0.140573	0.18038	0.0894386	0.100001	0.107455	0.149872	0.115973	0.142125	0.110192	0.166002	0.149154	0.154302	0.141319	0.0910827	0.14866	0.141152	0.139054	0.176897	0.176945	0.150459	0.103218	0.210268	0.161962	0.122704	0.129445	0.0929026	0.125692	0.201335	0.0779016	0.112107	0.142563	0.120063	0.0980585	0.130689	0.190528	0.341904	0.347677	0.179292	0.345245	0.344852	0.126767	0.0853917
	1062.59	0.115829	0.173621	0.233604	0.0701059	0.107448	0.11988	0.138627	0.176906	0.0880874	0.0985421	0.105695	0.147213	0.113915	0.139488	0.108352	0.162941	0.146733	0.151295	0.138642	0.0893887	0.146017	0.138702	0.136724	0.17371	0.174045	0.147891	0.101569	0.207322	0.158995	0.120911	0.127685	0.0916804	0.123204	0.197589	0.0765498	0.110149	0.140358	0.118152	0.0968185	0.128936	0.186495	0.334132	0.339769	0.175711	0.337555	0.337566	0.124585	0.0841492
	1063.55	0.114388	0.17077	0.230069	0.0690736	0.105756	0.118338	0.136668	0.174092	0.0867623	0.0972752	0.103989	0.145158	0.112336	0.137614	0.107207	0.160512	0.144727	0.148844	0.136459	0.0880474	0.143811	0.136491	0.134836	0.170908	0.171366	0.145591	0.100063	0.204651	0.156323	0.119368	0.126125	0.0905946	0.121201	0.194293	0.075473	0.108471	0.138399	0.11649	0.0956824	0.127456	0.182994	0.327327	0.332896	0.172548	0.330894	0.331055	0.122636	0.0829598
	1064.51	0.113326	0.168391	0.22737	0.0681436	0.104392	0.117044	0.135079	0.171817	0.0858166	0.0961449	0.102715	0.143591	0.111252	0.136222	0.106403	0.158759	0.143184	0.147083	0.134822	0.0870552	0.142157	0.134833	0.133324	0.168657	0.169414	0.143702	0.0989657	0.202498	0.154194	0.118398	0.125004	0.089791	0.119836	0.191927	0.0747102	0.107157	0.136752	0.115053	0.0948423	0.126145	0.18034	0.322004	0.327769	0.169964	0.325604	0.325875	0.12097	0.0817384
	1065.48	0.112758	0.167133	0.225519	0.0677359	0.103738	0.116057	0.134164	0.170223	0.0854543	0.0954977	0.102064	0.142727	0.110699	0.135329	0.105719	0.157707	0.142177	0.146069	0.13397	0.0864083	0.141032	0.133987	0.132447	0.167235	0.168269	0.142555	0.0982666	0.200903	0.152844	0.117762	0.124265	0.0892773	0.118881	0.190303	0.0741275	0.106412	0.13581	0.11419	0.0945821	0.12546	0.178604	0.318172	0.324155	0.168207	0.321816	0.322381	0.119735	0.0808756
	1066.44	0.11269	0.166714	0.224813	0.0676041	0.10353	0.1158	0.133983	0.169793	0.0854996	0.0954605	0.10209	0.14241	0.110589	0.135122	0.105447	0.157345	0.142	0.145901	0.133907	0.086264	0.140739	0.133722	0.132108	0.166755	0.167882	0.142262	0.0979042	0.199938	0.152401	0.117429	0.123855	0.0890724	0.118619	0.189831	0.0739801	0.106329	0.135784	0.113894	0.0946818	0.125292	0.177928	0.316308	0.322349	0.167842	0.32075	0.320744	0.119037	0.0804525
	1067.41	0.113088	0.167296	0.22565	0.0680475	0.103734	0.116137	0.134551	0.170687	0.0861511	0.0960872	0.102767	0.142622	0.110748	0.135656	0.105686	0.157793	0.14281	0.146471	0.134613	0.0865781	0.141166	0.134101	0.132531	0.167407	0.16836	0.142634	0.098212	0.199957	0.152807	0.117787	0.124049	0.0892609	0.119082	0.190754	0.0744059	0.106633	0.136301	0.114257	0.0949916	0.12568	0.178585	0.316674	0.322695	0.168581	0.321849	0.320925	0.119232	0.0806015
	1068.37	0.114235	0.169173	0.228208	0.0691365	0.104976	0.117072	0.135887	0.17284	0.0873232	0.0971221	0.104078	0.143772	0.111781	0.137315	0.106613	0.159483	0.144346	0.148215	0.136336	0.0873828	0.142485	0.135518	0.133757	0.169128	0.169918	0.14393	0.0991246	0.201023	0.15435	0.118862	0.124997	0.0897918	0.120438	0.192914	0.0752441	0.107683	0.137651	0.115559	0.0958967	0.126939	0.18058	0.319604	0.325277	0.170488	0.325376	0.323295	0.120187	0.0814105
	1069.33	0.115799	0.171995	0.232169	0.0702214	0.106785	0.118806	0.138031	0.176675	0.0887594	0.0986041	0.106042	0.145901	0.113836	0.140065	0.108149	0.162085	0.146733	0.151039	0.139028	0.0887584	0.14481	0.138043	0.135934	0.171709	0.172391	0.146057	0.100493	0.202836	0.157067	0.120528	0.126553	0.0908526	0.122786	0.196352	0.0764346	0.109543	0.139851	0.117508	0.097251	0.128772	0.183902	0.325018	0.330611	0.173246	0.331332	0.327694	0.121899	0.0825942
	1070.3	0.117706	0.175815	0.23739	0.0715231	0.109076	0.121036	0.140732	0.181844	0.0907309	0.100848	0.108777	0.148837	0.116652	0.14348	0.109977	0.165529	0.150166	0.154664	0.142707	0.0908802	0.147875	0.141349	0.138767	0.175374	0.175731	0.149201	0.102336	0.205555	0.160809	0.122871	0.128789	0.0924702	0.126239	0.201451	0.0781189	0.112007	0.142507	0.119977	0.0988988	0.131053	0.188533	0.332943	0.338278	0.176995	0.339738	0.333871	0.124116	0.0838644
	1071.26	0.120038	0.180542	0.243625	0.0731562	0.111588	0.12378	0.14406	0.187668	0.0932523	0.103342	0.111899	0.152398	0.119871	0.147393	0.112018	0.169629	0.153798	0.158971	0.146907	0.0932608	0.151367	0.144935	0.142107	0.179874	0.179834	0.153149	0.104596	0.208791	0.165296	0.125691	0.131452	0.094167	0.130051	0.207209	0.0799499	0.115174	0.145652	0.122952	0.100899	0.133885	0.194154	0.342652	0.347936	0.181774	0.349978	0.342124	0.126767	0.0855166
	1072.23	0.122671	0.185839	0.250092	0.074866	0.114185	0.126785	0.147672	0.193856	0.0957783	0.105865	0.11497	0.156257	0.123062	0.15163	0.114406	0.174036	0.157643	0.163483	0.15128	0.0956331	0.155324	0.148635	0.145462	0.184861	0.184187	0.157057	0.106988	0.212253	0.169983	0.128556	0.134113	0.0958799	0.133916	0.213177	0.0819288	0.118764	0.14923	0.126387	0.103069	0.137227	0.200053	0.353176	0.358861	0.187217	0.361351	0.351702	0.129745	0.0874431
	1073.19	0.125056	0.190701	0.255946	0.0765567	0.11675	0.129553	0.151016	0.199595	0.0980081	0.108243	0.117771	0.159713	0.125753	0.155501	0.116688	0.178084	0.161251	0.167554	0.155242	0.0978732	0.159093	0.152412	0.148844	0.189664	0.188338	0.160697	0.109387	0.215404	0.174463	0.131133	0.136621	0.097515	0.137597	0.21895	0.0838183	0.121954	0.152422	0.129603	0.104913	0.140319	0.205616	0.363663	0.369468	0.192273	0.372456	0.360582	0.132585	0.0893171
	1074.16	0.126834	0.194334	0.261003	0.0777992	0.118767	0.131889	0.153816	0.204397	0.0997749	0.110278	0.12019	0.162325	0.128017	0.15868	0.118535	0.181494	0.164303	0.170733	0.158341	0.0996188	0.162147	0.155459	0.151528	0.193605	0.191913	0.163962	0.111415	0.217854	0.178343	0.13315	0.138802	0.0988859	0.14076	0.224064	0.0853233	0.124658	0.154924	0.132087	0.10623	0.142621	0.210348	0.372802	0.378807	0.196619	0.381757	0.36794	0.135059	0.0909468
	1075.12	0.12821	0.197016	0.264636	0.0786318	0.120156	0.133537	0.155718	0.207739	0.100952	0.111743	0.121628	0.163969	0.129648	0.160894	0.119542	0.183603	0.166196	0.172808	0.160645	0.100909	0.164301	0.157522	0.153288	0.196493	0.194202	0.166325	0.112717	0.219443	0.181115	0.134686	0.140558	0.0997368	0.142861	0.227672	0.0863337	0.126737	0.156581	0.133614	0.107213	0.144353	0.213726	0.379314	0.385609	0.199555	0.388175	0.373201	0.137022	0.0922079
	1076.08	0.12907	0.198745	0.26649	0.0791975	0.120728	0.134334	0.156697	0.209012	0.101535	0.112261	0.122031	0.164658	0.13025	0.161761	0.119917	0.184528	0.167034	0.173693	0.161679	0.101423	0.165681	0.158801	0.15441	0.198488	0.19544	0.167728	0.113457	0.219815	0.182563	0.135732	0.141489	0.100058	0.143817	0.229564	0.0866561	0.128056	0.157461	0.134573	0.107853	0.145351	0.215217	0.382819	0.389612	0.200726	0.390946	0.375654	0.13812	0.0929784
	1077.05	0.129133	0.198894	0.26632	0.0793278	0.120586	0.134315	0.156831	0.208692	0.101549	0.112138	0.121786	0.164432	0.129913	0.161507	0.119765	0.184256	0.166911	0.173551	0.161445	0.10116	0.165978	0.159159	0.154704	0.198972	0.195482	0.168008	0.113671	0.219442	0.182903	0.135913	0.141521	0.100052	0.14396	0.229864	0.0864961	0.128515	0.157642	0.134767	0.108007	0.14551	0.214926	0.382686	0.3904	0.200712	0.390547	0.374861	0.138013	0.0930266
	1078.01	0.128728	0.198056	0.264506	0.078883	0.119888	0.133608	0.156239	0.20719	0.10104	0.111496	0.120927	0.163486	0.129007	0.160299	0.119077	0.183049	0.166034	0.172598	0.16036	0.100642	0.165394	0.158822	0.154022	0.197943	0.194278	0.167117	0.113406	0.218341	0.182236	0.135396	0.141013	0.0998512	0.143399	0.228767	0.0861334	0.128443	0.157036	0.134424	0.107533	0.145066	0.213505	0.379822	0.38844	0.199368	0.387469	0.371523	0.137177	0.0923585
	1078.98	0.128012	0.196602	0.261919	0.0781747	0.118754	0.132342	0.154959	0.204579	0.0999596	0.110341	0.119627	0.161678	0.127624	0.158306	0.117762	0.180945	0.16436	0.170725	0.158432	0.0995549	0.164355	0.157792	0.153164	0.196398	0.192235	0.165612	0.112804	0.21644	0.180625	0.134447	0.139939	0.0991179	0.142179	0.226737	0.0853131	0.127677	0.155692	0.133619	0.106816	0.143963	0.210879	0.374915	0.383921	0.196729	0.381713	0.36658	0.135775	0.0912735
	1079.94	0.126802	0.194046	0.258489	0.0771838	0.117322	0.130716	0.153242	0.201287	0.0985594	0.108935	0.118081	0.15916	0.12572	0.155854	0.116211	0.178112	0.162324	0.168215	0.155935	0.0980539	0.162558	0.156076	0.151778	0.194582	0.189934	0.16375	0.111758	0.213997	0.178519	0.133233	0.138659	0.098071	0.140558	0.223991	0.0842871	0.12615	0.153941	0.132066	0.105737	0.142383	0.207267	0.368488	0.377627	0.193586	0.374726	0.360445	0.133874	0.090096
	1080.91	0.125416	0.190602	0.253861	0.0759995	0.115402	0.128707	0.150963	0.197265	0.0969916	0.107274	0.116143	0.156445	0.123337	0.152865	0.114511	0.174961	0.159757	0.165179	0.152928	0.0962394	0.160338	0.154082	0.149921	0.191846	0.187189	0.161314	0.110369	0.211231	0.176238	0.131866	0.137459	0.0970451	0.138578	0.220568	0.0830924	0.124433	0.151685	0.130116	0.10453	0.140585	0.202893	0.360304	0.370026	0.189968	0.366719	0.35299	0.131572	0.0887151
	1081.87	0.123666	0.186997	0.248695	0.0747003	0.113019	0.12637	0.148458	0.192751	0.095417	0.105299	0.113856	0.15352	0.120728	0.149702	0.112383	0.171324	0.156552	0.161529	0.149527	0.0941227	0.157945	0.151943	0.147722	0.188616	0.183849	0.158618	0.108948	0.208203	0.173221	0.130334	0.135928	0.0959533	0.136074	0.216541	0.081557	0.122552	0.149153	0.128182	0.10315	0.138721	0.198152	0.351421	0.36141	0.185869	0.357885	0.344696	0.128967	0.0870587
	1082.83	0.121816	0.183405	0.243325	0.0735807	0.110742	0.123887	0.145864	0.188019	0.0937054	0.103267	0.111436	0.150433	0.118142	0.146429	0.110175	0.167334	0.153361	0.157866	0.146001	0.092082	0.155203	0.149527	0.145463	0.185028	0.180251	0.155552	0.107425	0.205053	0.169742	0.128656	0.134102	0.0947463	0.133474	0.212165	0.0800511	0.120438	0.146461	0.125866	0.101709	0.136683	0.193239	0.342339	0.352198	0.181498	0.348343	0.335919	0.126099	0.0852734
	1083.8	0.120103	0.179703	0.23794	0.072294	0.108589	0.121262	0.14308	0.182971	0.091975	0.101221	0.10911	0.147379	0.115595	0.142913	0.108255	0.163515	0.150201	0.15421	0.142313	0.0900353	0.152539	0.147177	0.143224	0.181237	0.176777	0.152486	0.105684	0.201709	0.166242	0.127029	0.13241	0.0935199	0.130658	0.207789	0.0785233	0.118133	0.143766	0.123343	0.100385	0.13444	0.188389	0.333207	0.343223	0.176978	0.338585	0.326985	0.123328	0.0834375
	1084.76	0.118372	0.175929	0.232453	0.0707735	0.106481	0.118652	0.140255	0.178021	0.0902524	0.0992198	0.106784	0.144339	0.112992	0.13935	0.106154	0.159716	0.146822	0.150434	0.138581	0.0880633	0.150004	0.144722	0.140923	0.177657	0.173463	0.149638	0.104119	0.198505	0.162926	0.125511	0.130728	0.0922846	0.12802	0.203536	0.0770205	0.115823	0.14102	0.121064	0.0992318	0.132268	0.183602	0.324009	0.333984	0.172466	0.328902	0.318142	0.120439	0.0814372
	1085.73	0.116654	0.172383	0.227051	0.0693732	0.104408	0.11636	0.137644	0.173533	0.088505	0.097396	0.104533	0.141071	0.110378	0.135858	0.104006	0.15601	0.14365	0.146934	0.135243	0.0861639	0.147685	0.142516	0.138818	0.174275	0.170193	0.146749	0.10269	0.195787	0.159794	0.123944	0.129032	0.0911096	0.125614	0.199379	0.0756715	0.113657	0.138503	0.118836	0.0980027	0.130322	0.17898	0.315318	0.32499	0.168336	0.319786	0.309969	0.117471	0.0795728
	1086.69	0.115137	0.168887	0.222207	0.0681242	0.102353	0.114136	0.135203	0.169379	0.0869456	0.0957077	0.102411	0.137955	0.107985	0.132766	0.102096	0.152415	0.140754	0.143647	0.132124	0.0842898	0.145439	0.140497	0.136954	0.171125	0.167103	0.143994	0.10142	0.193455	0.156853	0.122299	0.127435	0.0899725	0.123024	0.195338	0.0741794	0.111645	0.136249	0.116772	0.0968078	0.128592	0.174717	0.306989	0.316801	0.164613	0.311096	0.30248	0.114775	0.0779413
	1087.66	0.113748	0.16569	0.217926	0.0670187	0.100328	0.112009	0.132858	0.165315	0.0855467	0.0939634	0.100451	0.13527	0.105804	0.130092	0.100498	0.149237	0.138131	0.140529	0.129083	0.0825307	0.143417	0.138711	0.135279	0.168465	0.164651	0.141706	0.100463	0.191451	0.154309	0.121009	0.12618	0.0889945	0.120844	0.191795	0.0728385	0.109917	0.134101	0.114986	0.0956137	0.126825	0.170949	0.299611	0.30948	0.160838	0.303291	0.295636	0.112265	0.0762545
	1088.62	0.112497	0.162987	0.213747	0.0659155	0.0984586	0.110114	0.130779	0.161738	0.0842683	0.0924436	0.0988238	0.132676	0.103815	0.12759	0.0987541	0.146356	0.135701	0.137526	0.126163	0.0809654	0.141549	0.137185	0.133968	0.166212	0.162551	0.139668	0.0995664	0.189592	0.152005	0.119969	0.125006	0.0882041	0.118969	0.18872	0.0716846	0.108363	0.132166	0.113323	0.0945647	0.125239	0.167226	0.292646	0.302626	0.157369	0.296613	0.289308	0.109985	0.074702
	1089.58	0.11152	0.160665	0.210021	0.0650497	0.0970573	0.108291	0.129012	0.158669	0.0830588	0.0911402	0.0973185	0.130294	0.102026	0.125269	0.0970783	0.14358	0.133287	0.134868	0.123795	0.0795947	0.139839	0.135935	0.132736	0.164097	0.160325	0.13778	0.0987119	0.187969	0.149781	0.119034	0.124082	0.0875552	0.117272	0.186074	0.0707864	0.106906	0.130559	0.111919	0.093679	0.124095	0.163849	0.286292	0.296411	0.154437	0.290406	0.283797	0.108146	0.0733913
	1090.55	0.110603	0.158502	0.206848	0.0643673	0.0956706	0.106788	0.127332	0.155634	0.08195	0.0899398	0.0958709	0.128194	0.100326	0.123139	0.0956915	0.141204	0.130984	0.132604	0.121687	0.0782843	0.138572	0.134858	0.131687	0.161946	0.158201	0.13614	0.098038	0.186476	0.147963	0.11817	0.123314	0.0870681	0.115706	0.183429	0.0699799	0.10558	0.129048	0.110672	0.0929456	0.122976	0.160899	0.280762	0.29091	0.151914	0.284857	0.278989	0.106311	0.072204
	1091.51	0.109725	0.15648	0.203836	0.0637677	0.0943053	0.105668	0.125812	0.152904	0.0810029	0.0890641	0.0947049	0.126612	0.098971	0.121241	0.0946711	0.139237	0.129258	0.130528	0.119542	0.0773013	0.137469	0.133739	0.130671	0.160159	0.156733	0.134825	0.0973151	0.185117	0.146344	0.11743	0.122617	0.0867222	0.114156	0.180868	0.0690833	0.104337	0.127527	0.10937	0.0922663	0.121726	0.158543	0.276263	0.28623	0.14993	0.280319	0.275025	0.104671	0.0711622
	1092.48	0.108932	0.154793	0.201113	0.0630722	0.0931649	0.104758	0.124711	0.150864	0.0802903	0.0883409	0.0938876	0.125179	0.0978992	0.119514	0.0938681	0.137543	0.12787	0.12873	0.117976	0.0764246	0.136336	0.132604	0.129788	0.158526	0.155433	0.133537	0.0967577	0.183929	0.144955	0.1167	0.122007	0.0861323	0.113058	0.178846	0.0684492	0.103365	0.126349	0.108401	0.0918608	0.120811	0.156809	0.272764	0.282684	0.148281	0.276577	0.271732	0.103561	0.0704175
	1093.44	0.108244	0.153551	0.199026	0.0624493	0.0924184	0.103787	0.123652	0.149177	0.0796269	0.087528	0.0933133	0.123828	0.097078	0.118475	0.093089	0.136146	0.126713	0.127401	0.116905	0.0755926	0.13564	0.131849	0.129091	0.157237	0.154247	0.13233	0.0964468	0.183028	0.143859	0.115986	0.121537	0.0855655	0.112146	0.177375	0.0679515	0.102799	0.125542	0.107603	0.0913839	0.120194	0.155391	0.270386	0.280386	0.14722	0.273891	0.269645	0.102726	0.0699314
	1094.4	0.107734	0.152713	0.197777	0.062237	0.0920505	0.103051	0.122893	0.147948	0.0792514	0.0869651	0.0928031	0.123013	0.0963905	0.117902	0.0923904	0.13493	0.12579	0.126529	0.115998	0.0749369	0.135123	0.131479	0.128762	0.156489	0.153301	0.131512	0.0961464	0.182499	0.142948	0.11551	0.121062	0.0853228	0.111433	0.176345	0.0675187	0.102278	0.124881	0.10696	0.091023	0.119672	0.154754	0.26876	0.278909	0.146572	0.272341	0.268334	0.10187	0.0696022
	1095.37	0.107562	0.152247	0.19698	0.0621389	0.0918837	0.10269	0.122573	0.14729	0.0792574	0.0867715	0.0925163	0.122492	0.0957722	0.11724	0.0919412	0.13425	0.125264	0.125985	0.115532	0.0745826	0.134844	0.131256	0.128685	0.156142	0.152961	0.131279	0.0959923	0.182082	0.142576	0.115335	0.120883	0.0852432	0.111174	0.175772	0.0674261	0.102069	0.124572	0.106778	0.090993	0.119293	0.154554	0.267909	0.278147	0.146366	0.271634	0.267495	0.101281	0.0693956
	1096.33	0.107574	0.152123	0.196466	0.0621288	0.0918042	0.102582	0.122478	0.1471	0.0793225	0.0866192	0.0924402	0.122288	0.0956346	0.117068	0.0919011	0.13401	0.125121	0.125706	0.115368	0.0745725	0.135028	0.131531	0.128803	0.156022	0.15302	0.131204	0.0962164	0.182092	0.142818	0.115331	0.120896	0.0852373	0.11134	0.175755	0.0675765	0.101963	0.124541	0.106684	0.0910718	0.119095	0.154663	0.267749	0.278186	0.146479	0.271745	0.267584	0.100987	0.0692709
	1097.3	0.107733	0.152244	0.196627	0.0621953	0.0917558	0.102585	0.122544	0.147117	0.0795347	0.0866556	0.0926439	0.122312	0.0957517	0.117305	0.0918803	0.133998	0.125179	0.125653	0.115491	0.074661	0.135367	0.131986	0.129118	0.156045	0.153121	0.131179	0.0963139	0.182579	0.143187	0.11577	0.121095	0.0853592	0.111576	0.176025	0.067662	0.102038	0.124607	0.106787	0.0911926	0.119379	0.155121	0.268433	0.278707	0.146654	0.272469	0.268177	0.101002	0.0692137
	1098.26	0.107984	0.152611	0.197026	0.0623522	0.0917961	0.102698	0.122781	0.147571	0.0798428	0.0868257	0.0928856	0.122178	0.0958443	0.117461	0.0918949	0.134073	0.125317	0.12586	0.115682	0.0746711	0.135806	0.13242	0.129712	0.156272	0.153319	0.131563	0.09658	0.183049	0.143656	0.116306	0.121517	0.0854981	0.111775	0.176537	0.0677308	0.102336	0.124785	0.10703	0.0913923	0.119943	0.155776	0.2695	0.27953	0.147279	0.273534	0.268936	0.101047	0.0692074
	1099.23	0.108304	0.153121	0.197463	0.062523	0.092005	0.102857	0.123144	0.148207	0.0801856	0.0872354	0.093256	0.12235	0.0960739	0.117794	0.0921633	0.134305	0.125555	0.126264	0.115978	0.0748672	0.13632	0.13304	0.1303	0.157069	0.153861	0.132231	0.0971864	0.183471	0.144203	0.116887	0.121898	0.085816	0.112213	0.177393	0.0679079	0.102875	0.125227	0.107531	0.0914623	0.120204	0.15655	0.270587	0.280814	0.148074	0.275018	0.270036	0.101167	0.0693748
	1100.19	0.108749	0.1538	0.197958	0.062741	0.0923301	0.102998	0.123422	0.148613	0.0805724	0.0876008	0.0937069	0.122772	0.096232	0.118281	0.0923963	0.134684	0.125964	0.126531	0.116317	0.0750581	0.137004	0.133757	0.131075	0.157938	0.154307	0.132795	0.0976168	0.183856	0.144654	0.117605	0.122312	0.0863423	0.11279	0.17808	0.0681177	0.103342	0.125476	0.108032	0.0917591	0.120508	0.157071	0.271445	0.281909	0.14862	0.276276	0.270989	0.101344	0.0695868
	1101.15	0.109259	0.154478	0.198208	0.0628898	0.0924677	0.102965	0.123717	0.148947	0.0809872	0.0878492	0.0940843	0.123002	0.0964988	0.118644	0.0924547	0.134874	0.126296	0.126886	0.116539	0.0752546	0.137631	0.134248	0.13163	0.158562	0.154802	0.133297	0.0977766	0.184187	0.14514	0.118162	0.122953	0.0866849	0.113293	0.178594	0.0683495	0.103734	0.125551	0.108303	0.0921364	0.121125	0.157573	0.272183	0.282915	0.148976	0.2773	0.271544	0.101257	0.0695177
	1102.12	0.109438	0.154837	0.198243	0.0629354	0.0924564	0.102909	0.123897	0.149166	0.0810722	0.0878345	0.0941171	0.122876	0.0965139	0.118676	0.0923043	0.13469	0.126165	0.12699	0.116597	0.0753251	0.138055	0.134911	0.132079	0.158985	0.155139	0.133585	0.0978799	0.184275	0.145677	0.118397	0.12322	0.0868743	0.113494	0.178721	0.0684316	0.103917	0.125476	0.108522	0.0922925	0.121472	0.157885	0.272576	0.283199	0.149229	0.277635	0.271449	0.101062	0.069429
	1103.08	0.109323	0.154692	0.198028	0.0628986	0.0923337	0.102899	0.123924	0.149189	0.0809563	0.0876917	0.0938498	0.122416	0.0964063	0.118414	0.0920714	0.134441	0.12597	0.12663	0.116415	0.0751782	0.138297	0.135598	0.132342	0.159309	0.155317	0.133787	0.0981014	0.184067	0.14607	0.118618	0.123283	0.0869491	0.113616	0.178861	0.0684189	0.104022	0.125482	0.108578	0.0921823	0.121343	0.15761	0.27227	0.282669	0.149056	0.277035	0.270796	0.100648	0.0693968
	1104.05	0.109252	0.154476	0.197327	0.0627911	0.092204	0.102766	0.123719	0.14888	0.0808018	0.0875561	0.0935417	0.121896	0.0962818	0.11799	0.0918607	0.134026	0.125744	0.126107	0.116069	0.0750037	0.138431	0.136015	0.132629	0.15936	0.155299	0.13386	0.0983213	0.183796	0.146003	0.118861	0.123433	0.0869419	0.113546	0.178738	0.0683028	0.10397	0.125455	0.108492	0.0920301	0.12115	0.156793	0.270816	0.281305	0.148495	0.275908	0.269594	0.100058	0.0689941
	1105.01	0.109217	0.15403	0.19634	0.062566	0.0918819	0.102337	0.123285	0.148173	0.0805606	0.0873609	0.0932513	0.121334	0.0957852	0.11756	0.0914211	0.133183	0.125111	0.12544	0.115501	0.0748502	0.138551	0.136267	0.132823	0.159279	0.155014	0.133804	0.0984095	0.183538	0.145707	0.118912	0.123415	0.0868298	0.113465	0.178216	0.0681752	0.103717	0.124979	0.108141	0.091906	0.120953	0.155744	0.268857	0.279545	0.147454	0.274092	0.267839	0.0994897	0.0685139
	1105.98	0.109049	0.153412	0.195144	0.0620163	0.0912438	0.101653	0.122582	0.147103	0.0802577	0.0869613	0.0929046	0.120401	0.0949845	0.116687	0.0907025	0.131952	0.124093	0.124383	0.114437	0.0742756	0.138278	0.136135	0.132875	0.158733	0.154574	0.133496	0.0983535	0.182874	0.145386	0.11886	0.123389	0.0867491	0.113282	0.177528	0.0679667	0.103526	0.124355	0.107601	0.0917435	0.120601	0.15423	0.266251	0.277286	0.146071	0.271189	0.265289	0.0986706	0.068072
	1106.94	0.108632	0.15257	0.193568	0.0613697	0.090584	0.100843	0.121725	0.145714	0.0797598	0.0863532	0.0922186	0.11912	0.0939764	0.115512	0.0897839	0.130478	0.122973	0.123062	0.113193	0.0734608	0.137819	0.135852	0.132717	0.158114	0.153886	0.133132	0.0982474	0.1821	0.145113	0.118746	0.123197	0.0866894	0.11275	0.176687	0.0675633	0.103405	0.123713	0.107278	0.0914318	0.120179	0.15248	0.262841	0.274312	0.144579	0.267761	0.262092	0.0976685	0.0674639
	1107.9	0.108226	0.15167	0.191842	0.0610311	0.0898105	0.0999905	0.121007	0.144209	0.0793524	0.0855778	0.0913442	0.117821	0.0928955	0.1142	0.0888606	0.128999	0.121772	0.121555	0.111959	0.0726338	0.137753	0.135975	0.132857	0.157663	0.153082	0.132671	0.0984571	0.181623	0.14484	0.118823	0.123173	0.0866248	0.112321	0.175792	0.0670396	0.103283	0.122987	0.106974	0.091148	0.119803	0.1507	0.259293	0.270702	0.142783	0.264032	0.25835	0.0965651	0.0667944
	1108.87	0.108175	0.150994	0.190173	0.0608589	0.0889694	0.0991109	0.120404	0.142764	0.0792695	0.0851451	0.0908414	0.116568	0.0919582	0.113072	0.0879632	0.127555	0.120475	0.120268	0.11091	0.0719085	0.138017	0.136509	0.133344	0.157475	0.152902	0.132455	0.0988556	0.18138	0.144758	0.119288	0.123593	0.0867652	0.112157	0.175178	0.0668616	0.103383	0.1223	0.106774	0.0910349	0.119664	0.148724	0.255936	0.267286	0.140884	0.260354	0.25472	0.0953487	0.0660447
	1109.83	0.108452	0.150792	0.18873	0.060609	0.088314	0.0983799	0.119908	0.141422	0.0790629	0.084942	0.0903858	0.115348	0.0910666	0.111979	0.0872374	0.126319	0.119369	0.118977	0.109765	0.0711979	0.138609	0.137521	0.134459	0.157743	0.153103	0.132662	0.0994587	0.181581	0.144729	0.119934	0.124396	0.0871835	0.112297	0.174964	0.0668615	0.103589	0.121759	0.106592	0.091266	0.119843	0.146782	0.252467	0.264007	0.139139	0.256641	0.251164	0.0942731	0.0654045
	1110.8	0.108802	0.150739	0.187722	0.0603781	0.0879843	0.0977248	0.119535	0.140148	0.0788186	0.0846673	0.0900732	0.114172	0.0902566	0.110792	0.0865477	0.12506	0.1183	0.117691	0.108604	0.0704197	0.139585	0.138985	0.135887	0.158503	0.153459	0.133388	0.100623	0.182194	0.145262	0.121043	0.125388	0.0878181	0.112776	0.175006	0.066702	0.104029	0.121418	0.10667	0.0916704	0.120412	0.145172	0.249146	0.260885	0.137562	0.25324	0.247844	0.0933872	0.0649459
	1111.76	0.109421	0.150871	0.187151	0.0603751	0.0876415	0.0971625	0.119172	0.139108	0.0788696	0.0846141	0.0900455	0.113153	0.0894331	0.109739	0.0857728	0.12375	0.11716	0.116646	0.107573	0.0697688	0.141109	0.141007	0.137857	0.159827	0.154309	0.134371	0.1023	0.183601	0.146621	0.122607	0.127009	0.0888721	0.113535	0.175606	0.0666832	0.104922	0.121466	0.107385	0.0922674	0.121079	0.14372	0.245959	0.258031	0.136213	0.2503	0.244837	0.0924987	0.0643464
	1112.73	0.110696	0.15165	0.18695	0.0605492	0.0875191	0.0968038	0.119233	0.138565	0.079347	0.0849279	0.0900925	0.112303	0.0888702	0.109109	0.0852373	0.1229	0.116339	0.115872	0.106724	0.0692854	0.143313	0.143912	0.140694	0.161936	0.156123	0.136023	0.10469	0.186026	0.148448	0.124915	0.129311	0.090371	0.11483	0.177158	0.0669631	0.106468	0.121992	0.108397	0.0931471	0.122079	0.142462	0.243447	0.255564	0.135217	0.247634	0.242263	0.0916298	0.0636147
	1113.69	0.112433	0.153085	0.186925	0.0606921	0.0875407	0.0965483	0.119562	0.138127	0.0803004	0.0855729	0.0903302	0.111657	0.0886521	0.108785	0.0847514	0.122064	0.115677	0.115376	0.106197	0.0689462	0.14655	0.147985	0.144791	0.164843	0.158788	0.138548	0.10804	0.189494	0.151224	0.128099	0.132488	0.092324	0.11699	0.179587	0.067525	0.108587	0.122859	0.109793	0.0944466	0.123716	0.14139	0.241345	0.253314	0.13414	0.245348	0.239972	0.0907149	0.062907
	1114.65	0.114832	0.155389	0.187566	0.0611179	0.0879579	0.0965507	0.120383	0.137805	0.0816002	0.0866567	0.0911058	0.111097	0.08832	0.108335	0.0842986	0.121273	0.114953	0.115036	0.105872	0.0687963	0.151003	0.153417	0.150319	0.168809	0.162437	0.141957	0.112242	0.194326	0.155106	0.13236	0.136983	0.0950487	0.119892	0.182674	0.0682863	0.111536	0.12428	0.111891	0.0963533	0.126205	0.140592	0.239335	0.251401	0.133067	0.243421	0.237726	0.0900691	0.0625817
	1115.62	0.117796	0.1584	0.188933	0.0619289	0.0887293	0.0968406	0.121487	0.138007	0.0833185	0.0880455	0.092243	0.110582	0.0880087	0.107905	0.0839892	0.120655	0.114398	0.114669	0.105386	0.0684832	0.156613	0.160422	0.157201	0.17415	0.167308	0.146545	0.117685	0.200726	0.160198	0.137783	0.142801	0.0985917	0.123797	0.187021	0.0694627	0.115306	0.126241	0.11453	0.0988033	0.129394	0.139796	0.237599	0.249609	0.132201	0.241685	0.235787	0.0895258	0.0621583
	1116.58	0.121723	0.162457	0.191058	0.0629154	0.0898081	0.0973672	0.122956	0.138591	0.0854746	0.0898347	0.0938038	0.110386	0.0879547	0.107889	0.0837523	0.120217	0.114155	0.114479	0.104981	0.0681259	0.163807	0.169329	0.165914	0.181179	0.173555	0.15269	0.124888	0.208936	0.166567	0.144792	0.15008	0.103215	0.128762	0.192754	0.0710067	0.120006	0.128608	0.117828	0.102085	0.133592	0.13903	0.236067	0.248017	0.131524	0.240112	0.234248	0.0888775	0.0616316
	1117.55	0.126745	0.16765	0.194039	0.0641312	0.0912609	0.0982131	0.124885	0.139453	0.0881486	0.0921757	0.0957654	0.110392	0.0880233	0.107999	0.0836413	0.11991	0.113955	0.114583	0.104861	0.0679343	0.172461	0.18002	0.176728	0.189711	0.181263	0.160013	0.133928	0.21914	0.174529	0.153426	0.158859	0.108882	0.134654	0.199882	0.0729462	0.125926	0.131786	0.122036	0.106081	0.138815	0.138403	0.234682	0.246676	0.131048	0.238804	0.232784	0.0882715	0.0613978
	1118.51	0.132476	0.173479	0.197616	0.0656846	0.09297	0.0990715	0.127151	0.140499	0.0914094	0.0950821	0.0980938	0.110281	0.0880667	0.108079	0.0835967	0.119735	0.11386	0.114899	0.104859	0.0678426	0.182079	0.191804	0.188584	0.199551	0.19011	0.168255	0.143921	0.230699	0.183561	0.163012	0.168894	0.115064	0.141644	0.208171	0.0751837	0.132614	0.135619	0.12684	0.110567	0.144726	0.137942	0.233667	0.245546	0.130606	0.237861	0.231427	0.0876718	0.061198
	1119.47	0.137978	0.179165	0.20124	0.0672823	0.0948057	0.100027	0.129525	0.141933	0.094689	0.0981431	0.100364	0.110118	0.0883248	0.108264	0.0834435	0.119463	0.113734	0.115147	0.104808	0.0675946	0.191598	0.203155	0.200242	0.209291	0.198639	0.176531	0.153665	0.242071	0.192377	0.172401	0.1787	0.121139	0.148811	0.216451	0.0774291	0.139252	0.139492	0.131861	0.115128	0.15059	0.137487	0.23265	0.244523	0.130186	0.236983	0.230278	0.087245	0.0609287
	1120.44	0.142259	0.183684	0.204124	0.0684904	0.0963116	0.100899	0.13153	0.143196	0.0973416	0.100466	0.102111	0.110006	0.0886041	0.108425	0.0831868	0.119222	0.113566	0.115395	0.10473	0.0674656	0.199326	0.212295	0.209636	0.21695	0.205182	0.183024	0.161582	0.250649	0.199376	0.179553	0.186456	0.126018	0.154405	0.223242	0.0792363	0.144637	0.142625	0.135838	0.118751	0.15521	0.136864	0.231615	0.243469	0.129707	0.236245	0.22936	0.0869601	0.0605855
	1121.4	0.144413	0.18573	0.205392	0.0691218	0.0967388	0.101301	0.132465	0.143719	0.098799	0.101638	0.103024	0.10982	0.0885665	0.108314	0.0830475	0.118987	0.113225	0.115451	0.104634	0.0674342	0.202972	0.216879	0.214331	0.220625	0.208282	0.186157	0.165516	0.254187	0.202652	0.182914	0.190361	0.128395	0.157193	0.226646	0.0800108	0.147224	0.144152	0.137587	0.120658	0.157452	0.136427	0.230677	0.242455	0.129408	0.235349	0.228388	0.0866012	0.060292
	1122.37	0.143784	0.184746	0.204742	0.0691096	0.0963644	0.101153	0.132019	0.143411	0.0985431	0.101412	0.102773	0.109499	0.0882617	0.108061	0.0829955	0.118647	0.112963	0.115318	0.10456	0.0675374	0.201807	0.215546	0.213049	0.219365	0.207207	0.18547	0.164718	0.252078	0.201416	0.181919	0.189435	0.127597	0.156499	0.225515	0.0796544	0.146381	0.143689	0.136666	0.120453	0.156696	0.136236	0.229663	0.24158	0.129201	0.234402	0.227284	0.0861739	0.0599082
	1123.33	0.140621	0.181045	0.201914	0.0682731	0.095315	0.100249	0.13026	0.142237	0.0967795	0.0995888	0.101366	0.108856	0.0876455	0.107423	0.0828327	0.118266	0.112777	0.114886	0.104293	0.0674464	0.19636	0.209033	0.206639	0.21384	0.202052	0.181008	0.159649	0.244977	0.196071	0.176794	0.183891	0.123951	0.152504	0.220487	0.0781842	0.142712	0.141148	0.133547	0.118162	0.153322	0.135696	0.228642	0.240373	0.12863	0.233384	0.225829	0.0857098	0.0597461
	1124.3	0.135691	0.175536	0.197675	0.0666359	0.0933917	0.0987118	0.12757	0.140364	0.0938379	0.0967391	0.099113	0.108241	0.086985	0.106655	0.0824745	0.117599	0.112407	0.113998	0.103809	0.0671797	0.18791	0.199192	0.196621	0.205341	0.19415	0.173584	0.151475	0.234464	0.188136	0.168873	0.175529	0.118559	0.146421	0.212962	0.0759877	0.137032	0.137291	0.129044	0.114338	0.148087	0.135052	0.22739	0.238925	0.128116	0.232383	0.224522	0.0853138	0.0596599
	1125.26	0.129887	0.169245	0.192604	0.0647027	0.0908507	0.0970182	0.1245	0.138163	0.0904138	0.0934525	0.0965089	0.107493	0.0862853	0.105937	0.0818558	0.11664	0.111705	0.112773	0.10307	0.0667813	0.178251	0.187744	0.18509	0.195479	0.185144	0.165058	0.141838	0.222247	0.178995	0.159746	0.166069	0.112382	0.139274	0.204192	0.0734334	0.13037	0.133044	0.123752	0.109757	0.141942	0.13437	0.225909	0.237345	0.127537	0.231217	0.223165	0.0848034	0.0592849
	1126.22	0.124064	0.162919	0.187335	0.0627906	0.0883675	0.0953212	0.121508	0.135889	0.0869566	0.0903079	0.0939367	0.106448	0.0854786	0.104958	0.0811613	0.115651	0.110877	0.11157	0.102131	0.0663144	0.168661	0.176318	0.173563	0.185394	0.175893	0.15659	0.13209	0.209783	0.169597	0.150548	0.156314	0.106132	0.132147	0.195234	0.0709086	0.123608	0.128643	0.118439	0.105024	0.135879	0.133522	0.224255	0.235721	0.126564	0.229549	0.221418	0.0841205	0.0587609
	1127.19	0.118566	0.156775	0.182522	0.0610833	0.0862255	0.0936896	0.118549	0.133532	0.0836939	0.0872232	0.0913917	0.105446	0.0847523	0.103954	0.0804598	0.114728	0.11023	0.110315	0.101267	0.0658166	0.159444	0.165735	0.162785	0.175822	0.167073	0.148651	0.123107	0.198238	0.160974	0.141852	0.147039	0.100191	0.125468	0.186866	0.0684818	0.117307	0.124438	0.113707	0.100645	0.130254	0.132519	0.222134	0.233817	0.125425	0.227537	0.219288	0.0835079	0.0583038
	1128.15	0.113853	0.151294	0.178094	0.0595858	0.0843005	0.0922264	0.115848	0.131247	0.0807964	0.0843791	0.0890749	0.104433	0.0839945	0.10299	0.0798978	0.113681	0.109588	0.108803	0.100316	0.065176	0.151258	0.156479	0.153327	0.167414	0.159192	0.141475	0.115333	0.188197	0.153222	0.134207	0.139016	0.0950049	0.119426	0.179574	0.0663713	0.111905	0.120765	0.109535	0.096709	0.125282	0.131543	0.220119	0.231654	0.12451	0.225485	0.217097	0.0827589	0.0578991
	1129.12	0.109832	0.146478	0.173975	0.0581736	0.0823851	0.0908388	0.113673	0.129166	0.0782809	0.0821189	0.0870474	0.103352	0.0830395	0.101894	0.0792838	0.112534	0.108653	0.107612	0.0992501	0.0645713	0.144359	0.148303	0.145339	0.160386	0.152721	0.135438	0.10868	0.179642	0.146579	0.127753	0.132247	0.0907171	0.114478	0.173246	0.0645222	0.107299	0.117626	0.105827	0.0933294	0.120965	0.130559	0.217945	0.229397	0.123605	0.223311	0.214859	0.081961	0.0574249
	1130.08	0.106431	0.142539	0.170649	0.0571179	0.0807507	0.0897744	0.111867	0.127385	0.0762868	0.0801862	0.0853209	0.102531	0.0822551	0.100985	0.0787375	0.11143	0.107754	0.106773	0.0985743	0.0642441	0.138548	0.141514	0.138767	0.154527	0.147367	0.130332	0.103327	0.172604	0.14122	0.122564	0.12681	0.0872839	0.110493	0.168082	0.0630945	0.10348	0.115094	0.102887	0.0906191	0.117423	0.129578	0.215969	0.22745	0.122778	0.221216	0.212711	0.081377	0.0571632
	1131.05	0.10384	0.139523	0.168116	0.0564617	0.0795427	0.0889285	0.110474	0.125902	0.0747672	0.078727	0.084087	0.101896	0.0817735	0.100509	0.0782591	0.110663	0.107184	0.106056	0.0981115	0.0639359	0.134083	0.136393	0.133732	0.149807	0.14291	0.126108	0.0993384	0.167123	0.137197	0.118477	0.12266	0.0845828	0.107355	0.16399	0.0619866	0.100675	0.113129	0.100741	0.0886476	0.114856	0.128915	0.214221	0.225991	0.122064	0.219458	0.210701	0.0809534	0.0569689
	1132.01	0.102228	0.137235	0.166456	0.0560147	0.0788653	0.0884742	0.109564	0.124908	0.0736502	0.077679	0.0832901	0.101424	0.0814343	0.100265	0.0779094	0.110269	0.106837	0.105733	0.0979228	0.0637413	0.13101	0.13281	0.130121	0.146558	0.139721	0.123338	0.0965215	0.162891	0.134225	0.115625	0.119771	0.0825271	0.105265	0.161101	0.0611819	0.0987899	0.111818	0.0992964	0.0873243	0.113177	0.128707	0.213005	0.225196	0.121614	0.218369	0.209337	0.0806287	0.0568193
	1132.97	0.101322	0.135997	0.165507	0.0557861	0.0784807	0.0882636	0.109225	0.124554	0.0730906	0.0771228	0.0829642	0.101122	0.081433	0.100194	0.0778134	0.110114	0.106698	0.105469	0.097788	0.0636039	0.129103	0.130645	0.12781	0.14468	0.137788	0.121527	0.094696	0.159995	0.132491	0.114076	0.117993	0.0813574	0.104203	0.159646	0.0608605	0.0976697	0.1113	0.0985893	0.0866334	0.112156	0.12879	0.212542	0.224814	0.121516	0.217787	0.208682	0.0805027	0.0568994
	1133.94	0.101113	0.135884	0.165263	0.0558003	0.0784552	0.088247	0.109229	0.124754	0.0729446	0.076961	0.0830189	0.101301	0.0816825	0.100376	0.0780311	0.110297	0.106899	0.105591	0.0979904	0.0637148	0.128382	0.129878	0.126737	0.144014	0.136955	0.120673	0.0938741	0.158632	0.132039	0.11355	0.117344	0.0808252	0.104017	0.159393	0.0608958	0.0973876	0.111282	0.0984721	0.0864519	0.111966	0.129345	0.212915	0.225049	0.121838	0.217999	0.208671	0.0806553	0.05705
	1134.9	0.101489	0.136449	0.165848	0.0560646	0.0788316	0.0887013	0.10973	0.125568	0.0732213	0.0771768	0.0834618	0.10174	0.0820848	0.100882	0.0783721	0.110629	0.107388	0.1062	0.0985317	0.0641596	0.128827	0.13045	0.127312	0.144466	0.137201	0.120999	0.0941477	0.158571	0.132577	0.113868	0.117578	0.080906	0.10446	0.160134	0.061133	0.0978655	0.111793	0.0989831	0.0867799	0.112606	0.130388	0.214018	0.226124	0.122667	0.219101	0.209145	0.0808529	0.0572282
	1135.87	0.102534	0.137853	0.167371	0.0567926	0.079661	0.0893854	0.110704	0.126602	0.0741025	0.077909	0.0844046	0.102381	0.0827758	0.101753	0.0787629	0.111357	0.108313	0.107235	0.0993758	0.0646628	0.130419	0.132176	0.1289	0.146037	0.138611	0.122327	0.0954694	0.159858	0.134107	0.115183	0.118677	0.0817426	0.105741	0.16205	0.0617147	0.0990873	0.112916	0.100127	0.0875761	0.113857	0.131784	0.215845	0.228356	0.124043	0.221128	0.21053	0.0812657	0.0577572
	1136.83	0.104035	0.139867	0.169586	0.0576521	0.0806986	0.090275	0.112017	0.128081	0.0753143	0.0790717	0.0856281	0.10333	0.0836358	0.102866	0.079371	0.11247	0.109455	0.108513	0.100497	0.065268	0.132941	0.134859	0.131521	0.148623	0.140846	0.124509	0.0976847	0.162364	0.13675	0.117411	0.120893	0.0831073	0.107955	0.164903	0.0627866	0.100999	0.11426	0.101747	0.0887479	0.115556	0.133468	0.21826	0.231195	0.125433	0.22364	0.212421	0.0821159	0.0585204
	1137.8	0.106092	0.142573	0.172346	0.0585561	0.0818466	0.0914748	0.11385	0.130342	0.0768785	0.080548	0.0870619	0.104464	0.084695	0.104147	0.0801517	0.113843	0.110739	0.10995	0.101969	0.0660049	0.136424	0.138812	0.135385	0.152333	0.144037	0.127554	0.100645	0.165849	0.140272	0.120459	0.124062	0.0850228	0.1109	0.168479	0.0640585	0.10371	0.116227	0.103936	0.0904927	0.117888	0.135525	0.221164	0.234565	0.127183	0.226768	0.214816	0.0831094	0.0592664
	1138.76	0.108811	0.146286	0.175505	0.059737	0.083376	0.0929506	0.11602	0.132847	0.0787733	0.0823245	0.0888358	0.105712	0.0859352	0.105614	0.0810413	0.115417	0.11212	0.111712	0.103557	0.0668918	0.1409	0.144087	0.140325	0.157165	0.148394	0.131554	0.104508	0.1706	0.144838	0.124416	0.128175	0.0876107	0.114508	0.173105	0.0654669	0.107081	0.118847	0.106812	0.0928288	0.120831	0.137853	0.22472	0.238607	0.129343	0.230607	0.217857	0.0840964	0.0601117
	1139.72	0.11223	0.150824	0.179565	0.0611524	0.0853951	0.0948082	0.118609	0.135678	0.0809622	0.084515	0.090932	0.107265	0.0873232	0.107428	0.0820978	0.117176	0.113884	0.113684	0.105164	0.0678223	0.146557	0.150686	0.146497	0.163062	0.153739	0.136596	0.109619	0.176836	0.150711	0.12948	0.133265	0.0908805	0.118925	0.17906	0.0672311	0.111217	0.121962	0.110388	0.0956839	0.124571	0.140335	0.228916	0.243015	0.131683	0.234974	0.221465	0.0853674	0.0611218
	1140.69	0.116297	0.156108	0.184477	0.0626923	0.0876043	0.0967087	0.121492	0.138907	0.0837229	0.0871921	0.0933389	0.108972	0.0889153	0.109404	0.0833129	0.119129	0.115808	0.115803	0.107049	0.0689164	0.153571	0.158865	0.154365	0.170413	0.160321	0.142841	0.115896	0.184604	0.157737	0.135811	0.139596	0.0951022	0.124289	0.186263	0.0693651	0.11631	0.125608	0.114683	0.0990283	0.129067	0.143064	0.233456	0.247536	0.134161	0.239762	0.225394	0.0866977	0.0622646
	1141.65	0.121292	0.162382	0.189935	0.0644577	0.0900089	0.0986441	0.124771	0.142489	0.08711	0.0901603	0.0962009	0.11077	0.090534	0.111548	0.0844987	0.121077	0.117691	0.11822	0.10912	0.0700519	0.161977	0.168602	0.164103	0.179337	0.16831	0.150277	0.123662	0.194399	0.166178	0.143432	0.147402	0.100242	0.130826	0.194631	0.0718687	0.122343	0.129682	0.119417	0.102966	0.134388	0.145964	0.238186	0.252607	0.136938	0.244797	0.229565	0.0879803	0.0633449
	1142.62	0.127153	0.169549	0.196101	0.0665189	0.0927727	0.100985	0.128425	0.146436	0.0908137	0.093483	0.0996077	0.112564	0.0922395	0.113664	0.0855301	0.1231	0.119442	0.120738	0.111136	0.0711286	0.171895	0.180149	0.175795	0.189611	0.177557	0.159125	0.133037	0.206139	0.176011	0.152595	0.156956	0.106366	0.138368	0.204123	0.0747638	0.129263	0.134312	0.124773	0.107607	0.140626	0.148704	0.242919	0.257825	0.139581	0.249804	0.233669	0.0892557	0.064311
	1143.58	0.133827	0.177584	0.203006	0.068847	0.0958409	0.103477	0.132415	0.150588	0.0950231	0.0974586	0.103315	0.114404	0.0939837	0.115659	0.0865998	0.125154	0.121101	0.123096	0.113099	0.0722239	0.183373	0.193513	0.189126	0.201319	0.188265	0.169347	0.143739	0.219403	0.186999	0.16302	0.168018	0.113376	0.147013	0.215093	0.0779666	0.137315	0.139749	0.131133	0.113106	0.14779	0.15144	0.247822	0.262976	0.141992	0.254771	0.237765	0.0906003	0.0652434
	1144.55	0.141032	0.186093	0.210175	0.0713304	0.0990501	0.10598	0.136596	0.154652	0.0994533	0.101801	0.107059	0.116176	0.0956495	0.117724	0.0876912	0.127077	0.122835	0.125445	0.115049	0.0732975	0.195706	0.207804	0.203574	0.214208	0.199954	0.180285	0.155396	0.23353	0.198698	0.174131	0.179845	0.120834	0.156178	0.22692	0.0811205	0.145957	0.145556	0.138054	0.118877	0.155476	0.154183	0.252734	0.268044	0.144495	0.259693	0.241952	0.0919755	0.0662011
	1145.51	0.148227	0.194444	0.217212	0.0738364	0.102292	0.108684	0.140775	0.15868	0.103752	0.106082	0.110701	0.117957	0.0972819	0.119681	0.0888021	0.128897	0.124503	0.127623	0.116597	0.0743083	0.207691	0.221625	0.21775	0.227038	0.211438	0.191109	0.167012	0.247289	0.210171	0.184938	0.191556	0.128177	0.165423	0.238604	0.0843543	0.1544	0.151134	0.144619	0.124469	0.163061	0.156787	0.257296	0.272976	0.146905	0.264373	0.246044	0.0932913	0.0671292
	1146.47	0.154527	0.201757	0.223509	0.0760335	0.105132	0.111046	0.144418	0.162108	0.107581	0.109828	0.113847	0.119469	0.0986646	0.121352	0.0895363	0.130275	0.125726	0.129538	0.118062	0.0752618	0.217915	0.233374	0.230014	0.237941	0.221088	0.200347	0.177251	0.259058	0.220148	0.19441	0.201724	0.134591	0.173573	0.248856	0.0873275	0.16178	0.15607	0.150317	0.12962	0.169723	0.159192	0.261047	0.277286	0.148913	0.268313	0.249505	0.0943536	0.0679092
	1147.44	0.159104	0.207115	0.228213	0.0776521	0.107322	0.112791	0.147057	0.164706	0.110503	0.112571	0.116292	0.120513	0.0998605	0.122663	0.0901388	0.131307	0.126653	0.1312	0.11932	0.075974	0.225255	0.241585	0.238627	0.245466	0.22784	0.206796	0.184668	0.267203	0.22733	0.201351	0.20895	0.139112	0.17927	0.25644	0.0894502	0.167075	0.159653	0.154509	0.133603	0.174522	0.161063	0.264296	0.280847	0.15065	0.271616	0.252279	0.0950779	0.0685138
	1148.4	0.161185	0.209712	0.230814	0.0786801	0.108554	0.113853	0.148523	0.1664	0.112186	0.114268	0.117913	0.12114	0.100643	0.123481	0.0908305	0.132213	0.127334	0.132298	0.120028	0.07635	0.228695	0.245303	0.242502	0.249078	0.231095	0.210053	0.188288	0.270585	0.230564	0.204307	0.212189	0.140918	0.181969	0.260259	0.0903594	0.169726	0.161673	0.156454	0.135769	0.176936	0.162429	0.266744	0.283521	0.151881	0.27398	0.254337	0.0955055	0.0689675
	1149.37	0.160951	0.20941	0.231176	0.0787905	0.108705	0.114065	0.148745	0.167017	0.112298	0.114555	0.118183	0.121492	0.100824	0.12373	0.0910968	0.132606	0.127637	0.132748	0.120381	0.0765559	0.228121	0.244548	0.241574	0.248563	0.230548	0.209784	0.187967	0.269316	0.229985	0.203497	0.211505	0.140165	0.181779	0.260231	0.090269	0.16957	0.161867	0.156114	0.135897	0.176774	0.163552	0.268502	0.285541	0.152664	0.275377	0.255743	0.0956019	0.0691285
	1150.33	0.158653	0.206585	0.229347	0.0779805	0.107938	0.113494	0.147785	0.166409	0.110871	0.11348	0.117052	0.121317	0.100511	0.123409	0.0907697	0.132417	0.127589	0.132607	0.120214	0.0765972	0.223892	0.239449	0.236493	0.24443	0.226539	0.206142	0.184095	0.263883	0.225939	0.199562	0.207612	0.137566	0.178793	0.25665	0.0891683	0.166723	0.160118	0.153642	0.134214	0.17419	0.164221	0.269335	0.286609	0.152908	0.275867	0.256364	0.0954555	0.0691777
	1151.29	0.154435	0.201797	0.225642	0.0766481	0.106247	0.112318	0.145497	0.16458	0.108521	0.111289	0.115197	0.120603	0.0998481	0.122543	0.0902519	0.131789	0.127077	0.131696	0.119414	0.0763306	0.216969	0.231128	0.228219	0.237416	0.22005	0.200062	0.17731	0.255244	0.219045	0.193147	0.200916	0.133191	0.173686	0.250343	0.0872843	0.161909	0.156787	0.149717	0.130947	0.169767	0.164019	0.268921	0.286662	0.152603	0.275161	0.255993	0.0949359	0.0690067
	1152.26	0.148969	0.195616	0.220555	0.0749316	0.103804	0.110446	0.142164	0.161627	0.105447	0.108209	0.112584	0.119417	0.0988028	0.121338	0.0896262	0.130546	0.126079	0.130137	0.118251	0.0758107	0.208212	0.220717	0.217803	0.228129	0.211568	0.192077	0.168602	0.24432	0.21021	0.184812	0.19213	0.127616	0.167084	0.241889	0.0847881	0.15546	0.152465	0.14476	0.126778	0.16416	0.163208	0.267287	0.285443	0.151692	0.273178	0.254308	0.0941961	0.0685505
	1153.22	0.142991	0.188407	0.214576	0.072952	0.100984	0.108306	0.138539	0.158197	0.101706	0.10461	0.109298	0.117936	0.0975185	0.11973	0.0888521	0.128923	0.124766	0.128229	0.116779	0.0750798	0.198296	0.209177	0.206114	0.217662	0.20201	0.183067	0.158977	0.232232	0.200281	0.175531	0.182353	0.121392	0.159564	0.232182	0.0819052	0.148323	0.14776	0.139216	0.122079	0.157833	0.161961	0.264614	0.282957	0.150164	0.270017	0.251614	0.0933036	0.0680385
	1154.19	0.136777	0.180802	0.207894	0.0705718	0.0979622	0.105929	0.134697	0.154415	0.097474	0.100729	0.105626	0.116058	0.0959788	0.117603	0.0877731	0.126933	0.122984	0.125923	0.114777	0.0740749	0.187905	0.197337	0.194305	0.206696	0.192086	0.173805	0.148999	0.219632	0.190007	0.165954	0.172251	0.114918	0.151532	0.221966	0.0789804	0.141068	0.142735	0.133386	0.117174	0.151256	0.159962	0.260707	0.279384	0.148206	0.265535	0.248097	0.09188	0.0672504
	1155.15	0.130649	0.173139	0.200974	0.0682104	0.0949282	0.103229	0.130672	0.150191	0.0932041	0.0969014	0.101981	0.113836	0.0940052	0.114954	0.0862564	0.124509	0.120702	0.12316	0.112463	0.0729374	0.177728	0.185681	0.182776	0.195688	0.182167	0.16459	0.139218	0.207333	0.17989	0.156673	0.162559	0.108703	0.143629	0.211777	0.0761418	0.133713	0.137466	0.127409	0.112212	0.144713	0.157577	0.255919	0.274938	0.145748	0.259986	0.243541	0.0902317	0.0663701
	1156.12	0.124883	0.165655	0.193842	0.0658758	0.0916921	0.100471	0.126658	0.145554	0.0891069	0.0930147	0.0983394	0.111312	0.0918099	0.112061	0.0847384	0.121785	0.118374	0.120129	0.10987	0.0715427	0.168002	0.174547	0.171881	0.185248	0.172777	0.155886	0.130349	0.195995	0.170464	0.148023	0.153623	0.1028	0.136244	0.20184	0.0732577	0.126719	0.132268	0.121784	0.107498	0.138498	0.154633	0.250105	0.269382	0.142555	0.253602	0.238107	0.0883095	0.0652271
	1157.08	0.119585	0.158627	0.186961	0.0636888	0.0883887	0.0977231	0.122834	0.140815	0.0854074	0.0894901	0.0949334	0.108727	0.0895685	0.109302	0.0831737	0.118875	0.115938	0.116905	0.106906	0.0699307	0.159415	0.16486	0.162217	0.17605	0.164245	0.148018	0.122657	0.185951	0.161991	0.140459	0.14562	0.0976323	0.129509	0.192764	0.0703997	0.120451	0.127415	0.116664	0.103214	0.132943	0.150971	0.243254	0.262816	0.138938	0.246708	0.232081	0.0860691	0.0637622
	1158.04	0.11513	0.152302	0.180445	0.0616878	0.0854028	0.0950553	0.119127	0.136226	0.0820187	0.0864329	0.0918017	0.106088	0.0872895	0.106372	0.0812893	0.115697	0.113126	0.113564	0.103956	0.0683506	0.152206	0.156864	0.154152	0.167992	0.156555	0.140999	0.116041	0.177197	0.154445	0.134057	0.138959	0.0933116	0.123406	0.184669	0.0678223	0.11489	0.123104	0.112058	0.0994774	0.128191	0.147015	0.235827	0.2555	0.135179	0.239003	0.225384	0.0836324	0.0622363
	1159.01	0.111218	0.146538	0.17432	0.0597448	0.0827789	0.0923634	0.115702	0.131631	0.0789944	0.0834381	0.0887352	0.103194	0.0849288	0.103198	0.0792747	0.112387	0.109912	0.110109	0.100874	0.0666058	0.145876	0.149991	0.147407	0.160958	0.150129	0.13489	0.110517	0.169756	0.147858	0.128713	0.133262	0.0896476	0.117944	0.177418	0.0654626	0.110078	0.119246	0.107812	0.096244	0.123982	0.14298	0.228113	0.247891	0.131039	0.230778	0.218313	0.0811544	0.0607009
	1159.97	0.107755	0.141279	0.168222	0.0579655	0.0801916	0.0895899	0.112323	0.126912	0.0761216	0.0805536	0.085745	0.100122	0.0823718	0.0998992	0.0771696	0.108863	0.10653	0.106533	0.0975299	0.0647826	0.140295	0.143995	0.14167	0.154918	0.144562	0.12959	0.106049	0.163478	0.142048	0.12418	0.128449	0.0865792	0.113275	0.170896	0.0632564	0.106022	0.11564	0.104151	0.0934358	0.120157	0.138681	0.219881	0.239891	0.126609	0.222282	0.210772	0.0786282	0.0590209
	1160.94	0.104858	0.136568	0.162263	0.0563326	0.0775258	0.0869473	0.109078	0.12233	0.0734868	0.0779768	0.0829261	0.0970736	0.0797907	0.0966283	0.0750549	0.105173	0.103143	0.103018	0.0942453	0.0629251	0.13558	0.138974	0.136908	0.149543	0.139583	0.124961	0.102222	0.158202	0.136835	0.120355	0.124667	0.0840603	0.10935	0.16507	0.0613943	0.102522	0.112276	0.101011	0.0910563	0.116777	0.134405	0.211685	0.231943	0.122294	0.21359	0.203129	0.076012	0.0573232
	1161.9	0.102398	0.132313	0.156694	0.0547887	0.0750566	0.0844713	0.106179	0.117822	0.0711984	0.0757282	0.0804017	0.0941438	0.0773385	0.0934167	0.0730328	0.101486	0.0997756	0.0994807	0.09097	0.060984	0.131851	0.135073	0.13323	0.144809	0.135176	0.12091	0.0991651	0.153721	0.13249	0.117344	0.121598	0.0820164	0.105856	0.159772	0.0596886	0.0994904	0.109149	0.0983212	0.0890135	0.113922	0.130065	0.203349	0.223771	0.117931	0.204987	0.195702	0.0732452	0.0555866
	1162.87	0.100229	0.128288	0.151432	0.0532907	0.0727366	0.0819983	0.103424	0.113299	0.0693451	0.0738077	0.0781891	0.0912897	0.0750268	0.0902589	0.0711219	0.0980225	0.0965305	0.0958277	0.0875055	0.0590541	0.128789	0.131887	0.130226	0.140844	0.131532	0.11745	0.0969269	0.149934	0.128753	0.114917	0.119161	0.0802749	0.102716	0.155097	0.0580631	0.0968305	0.106481	0.0958019	0.0872201	0.111575	0.125703	0.195154	0.215636	0.113507	0.196524	0.188286	0.0704808	0.053794
	1163.83	0.0982923	0.124541	0.146363	0.0518576	0.0705106	0.0795491	0.100798	0.109024	0.0673995	0.0720233	0.0760358	0.0882943	0.0726394	0.0871002	0.0691861	0.0945617	0.0931762	0.0923051	0.0842505	0.0572466	0.125949	0.129074	0.127596	0.137228	0.128219	0.114294	0.095092	0.146724	0.125282	0.112869	0.117149	0.0787593	0.0998827	0.15098	0.0566418	0.0944152	0.103846	0.0933837	0.0858073	0.109575	0.12157	0.187124	0.207608	0.109173	0.188278	0.180729	0.0679115	0.0519401
	1164.79	0.0965812	0.121116	0.141594	0.0505982	0.0684569	0.0772869	0.0984342	0.105063	0.0655759	0.0703107	0.0739488	0.0853057	0.0702363	0.0840304	0.0672547	0.0911777	0.0898459	0.0889641	0.0811488	0.0554833	0.12347	0.126766	0.125442	0.133943	0.125055	0.111527	0.0934376	0.143937	0.122233	0.111162	0.115247	0.077477	0.097415	0.147015	0.0553378	0.0922544	0.101253	0.0911962	0.0843198	0.107679	0.117627	0.179322	0.199845	0.105006	0.180278	0.17329	0.0652098	0.0500385
	1165.76	0.0951366	0.118107	0.137057	0.0494654	0.0665701	0.0752024	0.0960827	0.10128	0.0640163	0.0686843	0.0720759	0.0823968	0.0679052	0.0811472	0.0653301	0.0878897	0.0867183	0.0857971	0.0781107	0.0537407	0.121376	0.124832	0.12383	0.131304	0.12237	0.109236	0.0921438	0.141456	0.119455	0.109881	0.113841	0.0764903	0.0951264	0.143251	0.053941	0.0902662	0.0988539	0.0892367	0.0830454	0.106037	0.113756	0.171846	0.19247	0.101164	0.172626	0.166267	0.0625088	0.0482445
	1166.72	0.0938805	0.115395	0.132875	0.0484064	0.0646977	0.0732932	0.0938079	0.0976277	0.0626531	0.067189	0.0704454	0.0796696	0.0658178	0.0783904	0.0634683	0.0846888	0.0836784	0.0827595	0.0752463	0.0520166	0.119692	0.123271	0.122604	0.129042	0.120218	0.107225	0.0912959	0.139461	0.117146	0.109013	0.112947	0.0757316	0.0930283	0.139995	0.0526474	0.0887862	0.0967979	0.0875528	0.0819972	0.10463	0.10998	0.164835	0.185323	0.0975259	0.165367	0.159684	0.0600422	0.046644
	1167.69	0.0927752	0.112866	0.129012	0.0473863	0.0630088	0.0713119	0.0916654	0.0941352	0.0614709	0.0657883	0.0688979	0.0771981	0.0638385	0.0757612	0.0617398	0.0816963	0.080858	0.0798828	0.072621	0.0503361	0.118343	0.122134	0.121625	0.127057	0.118319	0.105491	0.0907158	0.137953	0.11535	0.108271	0.112209	0.0751213	0.0913109	0.13728	0.0515939	0.0875641	0.0948591	0.0859783	0.0811138	0.103355	0.106413	0.158211	0.178598	0.0940029	0.158603	0.153438	0.0578838	0.045303
	1168.65	0.0919016	0.11064	0.125476	0.0464737	0.0614461	0.0696031	0.0898756	0.0909476	0.0603316	0.0645703	0.0675355	0.0748608	0.061869	0.073319	0.0600086	0.0789676	0.0780711	0.0770978	0.0701156	0.0487416	0.117395	0.121429	0.121	0.125341	0.116773	0.104159	0.0903772	0.136729	0.113821	0.107678	0.111545	0.0746623	0.0899306	0.134947	0.0507547	0.0863539	0.0931417	0.084628	0.0804591	0.102255	0.103167	0.152236	0.17266	0.0906434	0.152556	0.147714	0.0558272	0.0438408
	1169.62	0.0912161	0.108821	0.122207	0.0456558	0.0599835	0.068073	0.0883942	0.0881587	0.0593378	0.0635464	0.0663816	0.0726938	0.0600394	0.0711434	0.0584006	0.0763779	0.0754354	0.0744715	0.0678678	0.047376	0.116727	0.121106	0.120769	0.124079	0.115567	0.103144	0.0903998	0.135788	0.112641	0.107408	0.111269	0.0743337	0.0888476	0.132822	0.0499511	0.0853765	0.0916816	0.0835265	0.0799202	0.101477	0.100186	0.146803	0.167082	0.0877335	0.147062	0.142496	0.0538641	0.0423167
	1170.58	0.090722	0.107477	0.119352	0.0449973	0.0588303	0.0666847	0.0871064	0.0857642	0.0585764	0.0626362	0.0654015	0.0707811	0.0586347	0.0692741	0.0570482	0.0739453	0.0729792	0.0722777	0.065932	0.0462187	0.116363	0.121163	0.12076	0.123328	0.114621	0.102344	0.0905928	0.135354	0.11175	0.107496	0.111411	0.0742731	0.0879496	0.131072	0.0492429	0.084764	0.090426	0.0826382	0.0794386	0.100856	0.0975645	0.141698	0.161955	0.0851501	0.141879	0.137795	0.0520743	0.0409434
	1171.54	0.0904609	0.106397	0.11688	0.0444512	0.0579156	0.0653539	0.0859527	0.0834464	0.058031	0.0619223	0.0644969	0.0690182	0.0573396	0.0675133	0.0558794	0.0717643	0.0708641	0.0703645	0.0640224	0.0451306	0.116423	0.121542	0.1212	0.122852	0.113949	0.101783	0.0908899	0.13524	0.111229	0.107853	0.111738	0.0743751	0.0873464	0.129669	0.0488242	0.0843865	0.0892849	0.0820602	0.0792034	0.100496	0.095042	0.137035	0.157388	0.0826273	0.137143	0.133442	0.0504901	0.0397757
	1172.51	0.0902741	0.105393	0.114585	0.0438559	0.0569406	0.0642018	0.0849931	0.0813575	0.057533	0.0613598	0.0636483	0.0673006	0.0560413	0.0659182	0.0547279	0.0697944	0.069023	0.0685157	0.0622658	0.0440664	0.116693	0.122243	0.121957	0.122661	0.113731	0.101736	0.091457	0.135331	0.111129	0.108343	0.112105	0.0745741	0.0869345	0.128677	0.0483113	0.0842161	0.0884523	0.0816543	0.0789575	0.100386	0.0928023	0.132952	0.153227	0.0803942	0.133006	0.129605	0.0488842	0.0386549
	1173.47	0.0904419	0.104781	0.112704	0.0434819	0.0561997	0.0632445	0.0841039	0.0795453	0.0571412	0.0609496	0.0628942	0.065767	0.0548832	0.0643193	0.0536232	0.0681021	0.0673493	0.0668911	0.0607744	0.0430867	0.117047	0.123008	0.122899	0.122805	0.113754	0.101884	0.092324	0.135868	0.111159	0.109027	0.112692	0.0749116	0.086659	0.128044	0.0478613	0.0843612	0.0878746	0.0814146	0.0790737	0.100452	0.0908076	0.129301	0.149419	0.0784887	0.12942	0.126259	0.0473633	0.0376775
	1174.44	0.0908061	0.104549	0.111285	0.0432058	0.0556282	0.0624313	0.0834583	0.0780196	0.0569886	0.0607445	0.062515	0.0644579	0.0538827	0.0629372	0.0526124	0.0665683	0.0657625	0.0653809	0.0595523	0.0422048	0.117777	0.124154	0.124114	0.123298	0.113939	0.10224	0.0933902	0.136668	0.111385	0.110048	0.113704	0.0753889	0.0866653	0.127687	0.0476617	0.0847173	0.0874437	0.0812446	0.0794365	0.100577	0.089044	0.125976	0.146024	0.076763	0.126241	0.123284	0.0461817	0.0368683
	1175.4	0.0911339	0.104333	0.11004	0.0429303	0.0550759	0.0617101	0.0830944	0.0768345	0.0569415	0.0605873	0.0623054	0.0633728	0.0529852	0.0618437	0.0518419	0.0651358	0.0644087	0.0640622	0.0584783	0.041427	0.118755	0.125593	0.125755	0.124066	0.114393	0.102823	0.0945717	0.137746	0.111894	0.111294	0.11498	0.0761863	0.0869053	0.127584	0.0475946	0.0851347	0.0871763	0.0812861	0.079715	0.100795	0.0874652	0.123131	0.142937	0.0751665	0.123412	0.120588	0.0451435	0.0361057
	1176.36	0.0916609	0.104221	0.109072	0.0428026	0.0546159	0.0610616	0.0827346	0.0757406	0.057096	0.0605236	0.0622134	0.0624571	0.052083	0.060894	0.0512105	0.0638676	0.0633151	0.0630417	0.057552	0.040808	0.119879	0.127284	0.127531	0.124983	0.115184	0.103481	0.0959174	0.13913	0.112683	0.112665	0.11639	0.0770786	0.0872861	0.127715	0.0475032	0.0856416	0.0871187	0.0815256	0.0799861	0.101215	0.0859625	0.120587	0.140081	0.0737808	0.120916	0.118069	0.0442432	0.0353248
	1177.33	0.0923425	0.104483	0.108377	0.0427737	0.0542444	0.0605253	0.0824236	0.0747279	0.057279	0.060538	0.0621298	0.0615748	0.0513333	0.0600136	0.0504588	0.0626035	0.0622813	0.062105	0.0566665	0.0402072	0.121108	0.129093	0.12929	0.126188	0.116185	0.104433	0.0974302	0.140705	0.113627	0.11408	0.117829	0.0778929	0.0878332	0.128102	0.0475126	0.0863287	0.0869826	0.0817581	0.0804524	0.101855	0.0845342	0.118116	0.137423	0.0724388	0.118481	0.115764	0.0434982	0.0346352
	1178.29	0.0932453	0.105144	0.107812	0.0427279	0.0540414	0.0601278	0.08238	0.0739375	0.057469	0.0606019	0.0620446	0.0606943	0.0507354	0.0593038	0.0499035	0.0616187	0.0613491	0.061176	0.0557759	0.0396543	0.122606	0.131074	0.13116	0.12749	0.117267	0.10551	0.0990265	0.142445	0.114723	0.115707	0.119333	0.0787768	0.0885301	0.128717	0.0477138	0.0872058	0.0869636	0.0821104	0.0811778	0.102783	0.0830681	0.115846	0.135059	0.0712154	0.116282	0.11373	0.0427749	0.0341693
	1179.26	0.0942606	0.105701	0.107428	0.0427525	0.0540153	0.0597902	0.0823416	0.0732625	0.0577586	0.0606796	0.0620524	0.0599726	0.0502202	0.0587062	0.0494621	0.060897	0.0604552	0.0605362	0.0550745	0.0392375	0.124262	0.133242	0.133261	0.12889	0.11852	0.106731	0.100625	0.144142	0.116033	0.117438	0.121012	0.079769	0.0894046	0.129489	0.0479167	0.0881312	0.0871805	0.0825721	0.0818991	0.103593	0.0819083	0.11383	0.133032	0.0702127	0.114367	0.111995	0.0419895	0.0337013
	1180.22	0.0951336	0.106233	0.107182	0.0427586	0.0540157	0.0595121	0.0824681	0.0727568	0.0581592	0.0608698	0.0622071	0.0594937	0.0499187	0.0582203	0.0489932	0.0601403	0.0596378	0.0600218	0.0545831	0.0388007	0.125663	0.135226	0.135259	0.130307	0.119719	0.10788	0.102298	0.145817	0.117338	0.119154	0.122814	0.0807988	0.0903725	0.130474	0.0481114	0.089128	0.0875035	0.0832272	0.082433	0.104373	0.080977	0.112014	0.131227	0.0693112	0.112769	0.110502	0.0413368	0.0331613
	1181.19	0.0957548	0.10684	0.107022	0.0428129	0.053963	0.0592594	0.0825409	0.0722746	0.0585193	0.0611733	0.0624545	0.0589418	0.049506	0.0576766	0.0484453	0.059328	0.0588843	0.0592795	0.0540797	0.0384025	0.127077	0.137034	0.137224	0.131806	0.120822	0.108992	0.104012	0.147604	0.118508	0.120793	0.124467	0.0818205	0.0912783	0.131426	0.0483392	0.0900703	0.087801	0.0838277	0.083015	0.105077	0.0798447	0.110238	0.129334	0.0682679	0.111157	0.108982	0.0408376	0.0326666
	1182.15	0.096362	0.107333	0.106859	0.0428752	0.0540003	0.0591116	0.0826037	0.0719026	0.0589637	0.0614882	0.0626003	0.0584908	0.0490713	0.0572287	0.0480922	0.0586979	0.0582968	0.058758	0.0536994	0.0381011	0.128498	0.138739	0.138838	0.133153	0.122012	0.110154	0.105632	0.149163	0.119608	0.12215	0.125778	0.0826728	0.0920741	0.132048	0.0485437	0.0910175	0.0881054	0.0843053	0.0834673	0.105681	0.0787288	0.108739	0.127499	0.0672886	0.109534	0.107448	0.0404186	0.0322638
	1183.11	0.0970565	0.107771	0.106706	0.0428741	0.0540314	0.0591429	0.0827886	0.071689	0.0594128	0.061799	0.0627956	0.0581004	0.0488213	0.0568608	0.0479555	0.0582914	0.0578382	0.0584317	0.0533993	0.0378195	0.129577	0.140213	0.140149	0.134318	0.122945	0.11119	0.106744	0.150187	0.120495	0.123284	0.126909	0.0833796	0.0927099	0.132626	0.048741	0.0918094	0.0882879	0.0846662	0.0840888	0.106426	0.0779358	0.107469	0.125992	0.0666113	0.10827	0.106275	0.0401084	0.0319647
	1184.08	0.0977188	0.108269	0.106687	0.0430201	0.0540969	0.0591633	0.0829162	0.0714885	0.0596151	0.0619704	0.0630377	0.05776	0.048688	0.0567701	0.0477785	0.0579419	0.0575181	0.0580917	0.0530379	0.037552	0.130311	0.141395	0.141241	0.135216	0.1235	0.111947	0.107543	0.151015	0.121285	0.124105	0.127899	0.0839809	0.0934719	0.133166	0.0490303	0.0923753	0.0883332	0.0850335	0.0847039	0.106992	0.0772149	0.106429	0.124719	0.0660984	0.107201	0.105306	0.0397493	0.0317029
	1185.04	0.0980696	0.108493	0.106671	0.043131	0.0541971	0.059072	0.0830445	0.0713699	0.059692	0.0620105	0.063135	0.0576622	0.0486131	0.0568155	0.0474629	0.0574667	0.057117	0.057864	0.0527467	0.037407	0.130715	0.141931	0.141932	0.135676	0.123792	0.112344	0.108009	0.151417	0.121655	0.124577	0.128453	0.0842299	0.0938931	0.133369	0.0490787	0.0927551	0.0884286	0.0853451	0.0848807	0.107217	0.0765363	0.105588	0.123558	0.0655694	0.106263	0.104329	0.0394665	0.0314697
	1186.01	0.0979393	0.108433	0.106603	0.0430712	0.0542013	0.0589146	0.0830255	0.0711585	0.0597105	0.0618927	0.06306	0.0575521	0.0485162	0.0567157	0.0472238	0.0571369	0.0569031	0.0575952	0.0525632	0.0372892	0.130579	0.141813	0.141872	0.135603	0.123797	0.112476	0.108026	0.151149	0.121666	0.124524	0.128515	0.0841345	0.0938863	0.133281	0.0489414	0.0929425	0.0884598	0.0854229	0.0846763	0.107028	0.0759192	0.104812	0.122544	0.065144	0.105444	0.103551	0.0392718	0.0312225
	1186.97	0.0974809	0.108097	0.106327	0.0430388	0.0540859	0.0585991	0.0827463	0.0708891	0.0595025	0.061731	0.0628824	0.0572776	0.0483219	0.056474	0.0470186	0.0568808	0.0567469	0.0574645	0.0524449	0.0371985	0.130167	0.141515	0.141469	0.135136	0.123475	0.112232	0.107831	0.150566	0.121485	0.124188	0.128142	0.0838478	0.0936603	0.133005	0.0488871	0.0926851	0.08823	0.0852273	0.0842687	0.106489	0.0754456	0.104164	0.121709	0.0648377	0.10481	0.103014	0.0390986	0.0310705
	1187.94	0.0971314	0.107769	0.106074	0.043114	0.0540883	0.0584975	0.0825389	0.0707655	0.0592987	0.0615662	0.0627786	0.0572082	0.0482441	0.0563794	0.0469767	0.0567242	0.0566079	0.0573254	0.0524851	0.0371781	0.129871	0.141177	0.14102	0.134858	0.123158	0.112015	0.107495	0.150194	0.121214	0.123843	0.127736	0.0836529	0.0933968	0.13264	0.0488307	0.0921848	0.0879499	0.0849995	0.0839041	0.106075	0.0751091	0.103755	0.121016	0.0646721	0.104447	0.102517	0.0389867	0.030942
	1188.9	0.0972036	0.107773	0.105983	0.0431612	0.0540317	0.0585734	0.0826094	0.0708157	0.0592704	0.0615676	0.0629135	0.0572011	0.0482847	0.0563896	0.0469648	0.0566659	0.0565363	0.0572505	0.0526081	0.0372011	0.129928	0.141261	0.141115	0.134953	0.123179	0.112211	0.107486	0.150349	0.121285	0.12388	0.12777	0.0836768	0.093456	0.132589	0.0488056	0.0920058	0.0878281	0.0849574	0.0838907	0.106136	0.0747675	0.103463	0.120319	0.0645578	0.104118	0.102102	0.0390378	0.0309033
	1189.86	0.0978175	0.108437	0.106219	0.0431072	0.0540174	0.0587113	0.0828656	0.0710384	0.0595717	0.0618045	0.0632623	0.0570978	0.0483665	0.0563843	0.0471483	0.0568196	0.0565905	0.0574056	0.0527841	0.0372675	0.130855	0.142416	0.142275	0.136019	0.124001	0.113067	0.108352	0.151394	0.122265	0.124688	0.128525	0.0841617	0.0941684	0.133188	0.048984	0.0927784	0.088113	0.0854998	0.0843704	0.106718	0.0744928	0.103335	0.119881	0.0644785	0.103918	0.101904	0.0390758	0.0309446
	1190.83	0.0989806	0.109879	0.10705	0.0433696	0.0544438	0.0589769	0.0833228	0.0713637	0.0603159	0.0623406	0.0637266	0.0572651	0.0486279	0.0565217	0.0473031	0.0569985	0.0566749	0.0576626	0.0529131	0.0372843	0.132826	0.144997	0.144782	0.138272	0.125972	0.114918	0.110351	0.153817	0.12427	0.126672	0.130511	0.085431	0.0956348	0.134745	0.0494782	0.0943648	0.0888842	0.0866601	0.08531	0.10807	0.0743956	0.103275	0.11968	0.064398	0.103867	0.101843	0.0391729	0.0310088
	1191.79	0.100948	0.11214	0.108687	0.0440101	0.0553275	0.0594115	0.0842366	0.0720284	0.0615234	0.0633721	0.0646237	0.0575817	0.0489286	0.0568446	0.047368	0.0571712	0.056843	0.0578714	0.0530863	0.0372352	0.136114	0.149146	0.148747	0.141722	0.129033	0.118029	0.113697	0.157867	0.127605	0.130086	0.133951	0.0877634	0.0980815	0.137689	0.0505349	0.0966796	0.0902893	0.088373	0.0868805	0.1102	0.0742357	0.103145	0.119542	0.0644148	0.103796	0.101751	0.0392648	0.0310426
	1192.76	0.103692	0.114964	0.110971	0.0449512	0.0564544	0.0602028	0.0857165	0.0731146	0.0631852	0.0648868	0.0659746	0.058039	0.0492988	0.0573311	0.0475278	0.0574108	0.0570792	0.0581407	0.0533137	0.037288	0.140609	0.15461	0.154224	0.146199	0.133012	0.122126	0.118349	0.163332	0.132027	0.134527	0.138518	0.0906335	0.101647	0.141939	0.0519339	0.0998783	0.0924086	0.0908731	0.0890604	0.112884	0.0740778	0.103314	0.119417	0.0645765	0.103927	0.101851	0.0393788	0.0310334
	1193.72	0.106896	0.118226	0.113618	0.0459744	0.0577917	0.0612411	0.0875625	0.0743382	0.0652591	0.066755	0.0676353	0.0586052	0.0498537	0.0580385	0.0477299	0.0577128	0.0574433	0.0588282	0.0537767	0.0375539	0.145903	0.160879	0.160589	0.151406	0.137727	0.126947	0.123722	0.169682	0.137103	0.139629	0.14386	0.0939611	0.105686	0.146823	0.0533904	0.103577	0.0948712	0.0939114	0.0915588	0.11604	0.0740899	0.103773	0.119493	0.0647384	0.104238	0.102309	0.0395647	0.0311885
	1194.69	0.11016	0.121726	0.116572	0.0470659	0.0592562	0.0623582	0.0895227	0.0756242	0.0672577	0.0686063	0.0692189	0.0591569	0.0504517	0.0587925	0.0479423	0.0580887	0.0578311	0.0596753	0.0542491	0.0377676	0.151185	0.167316	0.166959	0.156862	0.142646	0.13186	0.129121	0.176076	0.142311	0.14474	0.149309	0.0975054	0.109704	0.151688	0.0548286	0.107459	0.0973947	0.0969158	0.0941626	0.119286	0.0742108	0.104144	0.119535	0.0648378	0.104618	0.10271	0.0399039	0.0314831
	1195.65	0.113095	0.125083	0.119393	0.0480606	0.0606288	0.0632903	0.0912104	0.0768432	0.0690686	0.0703213	0.0706741	0.0596718	0.0509424	0.0593992	0.0481381	0.0585242	0.0582244	0.0604403	0.0547148	0.0379582	0.155814	0.173089	0.172721	0.161729	0.147184	0.136299	0.134144	0.181681	0.146937	0.149471	0.154169	0.100678	0.113452	0.156242	0.056211	0.111054	0.0996408	0.0995719	0.0966364	0.122398	0.0742462	0.104578	0.119656	0.0650096	0.105125	0.103067	0.0402512	0.0315858
	1196.61	0.115524	0.127912	0.121766	0.0488311	0.0617861	0.0640097	0.0924686	0.078026	0.0706501	0.0718031	0.0719641	0.0600886	0.0513568	0.0598798	0.0483352	0.058942	0.0585799	0.0610116	0.0551263	0.0381628	0.159446	0.17756	0.177306	0.165679	0.150729	0.139845	0.138291	0.186408	0.150816	0.15339	0.158234	0.10327	0.116516	0.160147	0.0574309	0.113858	0.101528	0.101881	0.098834	0.125165	0.074236	0.105166	0.120028	0.0652332	0.10569	0.103615	0.040544	0.0316055
	1197.58	0.117389	0.129948	0.12363	0.0495529	0.0627036	0.0646606	0.093452	0.0791285	0.0717693	0.0729148	0.0728729	0.0605342	0.0517517	0.0603993	0.0486501	0.0594051	0.0589844	0.0615642	0.0556024	0.0384218	0.16211	0.180805	0.180571	0.168478	0.153313	0.142354	0.141056	0.189971	0.153632	0.156132	0.161175	0.105105	0.118793	0.163101	0.0583648	0.115945	0.103109	0.103654	0.100346	0.127008	0.0744094	0.105804	0.120364	0.0654936	0.106225	0.104296	0.0408174	0.0317867
	1198.54	0.118516	0.131219	0.125137	0.0501407	0.0633177	0.065167	0.0941633	0.0798511	0.0724857	0.0736683	0.0734425	0.0610221	0.0520605	0.060914	0.048978	0.0598117	0.0593032	0.0621003	0.0559661	0.0385755	0.163757	0.182689	0.182374	0.170206	0.154891	0.143919	0.142703	0.192191	0.155285	0.157657	0.162852	0.106244	0.120178	0.164956	0.0589498	0.117308	0.104097	0.104819	0.101307	0.128021	0.0746091	0.10654	0.120813	0.0658342	0.106707	0.104806	0.0411231	0.0319551
	1199.51	0.118904	0.131852	0.126056	0.0503893	0.0636523	0.0655981	0.0946109	0.0803881	0.0728595	0.0740025	0.0736959	0.0614492	0.0523474	0.0612806	0.049209	0.0602137	0.0595976	0.0624996	0.0562762	0.0387402	0.16436	0.183381	0.182978	0.170931	0.155617	0.144723	0.143526	0.19326	0.156136	0.158278	0.163535	0.106764	0.120922	0.165946	0.059335	0.117961	0.104614	0.105437	0.101785	0.128489	0.0747817	0.107221	0.1213	0.0661271	0.107219	0.105253	0.0414177	0.0320153
	1200.47	0.118899	0.132055	0.126381	0.0504076	0.0637156	0.065871	0.0947081	0.0807483	0.0728697	0.0740761	0.0736921	0.0616347	0.0525437	0.0614433	0.0493996	0.0605711	0.0598545	0.0627674	0.0565096	0.0389729	0.16425	0.183191	0.182767	0.170892	0.155671	0.144752	0.143658	0.193357	0.156208	0.158176	0.16328	0.106624	0.121002	0.166194	0.0594376	0.117895	0.104845	0.105401	0.10194	0.128665	0.0749807	0.10782	0.121627	0.066446	0.107856	0.105958	0.0416435	0.0321276
	1201.43	0.118843	0.132015	0.12641	0.0504313	0.0637062	0.0659344	0.0946712	0.0810358	0.0727571	0.0740342	0.0736832	0.0618287	0.0527321	0.0616601	0.0495935	0.0607671	0.060097	0.0629573	0.0566393	0.0391898	0.163765	0.182515	0.181969	0.170525	0.155328	0.144368	0.143219	0.192753	0.155845	0.157618	0.162716	0.106271	0.120548	0.165922	0.0593397	0.117567	0.104923	0.105109	0.101943	0.128533	0.0751725	0.108456	0.121846	0.0667855	0.10854	0.106718	0.0417942	0.0321906
	1202.4	0.118584	0.131723	0.126352	0.0504062	0.0636581	0.066002	0.094548	0.0813165	0.0725272	0.073798	0.0734982	0.0620427	0.0528764	0.0618855	0.0497133	0.0608594	0.0603065	0.0631092	0.0567489	0.0392858	0.163197	0.181522	0.181102	0.169939	0.154801	0.143871	0.142464	0.191902	0.155384	0.156908	0.162194	0.105968	0.120067	0.165418	0.0592911	0.117123	0.104763	0.104803	0.101789	0.128071	0.0751558	0.108813	0.121931	0.0670508	0.109025	0.107224	0.041994	0.0322367
	1203.36	0.118095	0.131253	0.12632	0.0502488	0.0635682	0.0660216	0.0943658	0.0814477	0.0721846	0.0735383	0.0733073	0.0621295	0.0529235	0.0619793	0.0498139	0.0609716	0.0604374	0.06313	0.056811	0.0392611	0.1626	0.180612	0.18028	0.169195	0.154202	0.143282	0.141862	0.191206	0.154879	0.156198	0.161486	0.105511	0.119799	0.165003	0.0592402	0.116639	0.104585	0.104492	0.101376	0.127578	0.0751479	0.109038	0.122138	0.0671819	0.109374	0.107534	0.0422471	0.0322754
	1204.33	0.117664	0.130871	0.126214	0.050119	0.0634848	0.0660365	0.0941777	0.0814985	0.0718274	0.073264	0.0729706	0.0621723	0.0529314	0.0619982	0.0498329	0.0611159	0.0605361	0.0631231	0.056843	0.0392036	0.161706	0.179615	0.179251	0.168435	0.153581	0.142714	0.141131	0.190405	0.154174	0.155472	0.160659	0.104981	0.119232	0.164482	0.0590994	0.11624	0.10444	0.104185	0.100987	0.127224	0.0752392	0.109333	0.12233	0.0673356	0.109697	0.1077	0.0423252	0.0323266
	1205.29	0.117141	0.130509	0.125967	0.0499499	0.0633162	0.0659365	0.0939073	0.0814975	0.0714861	0.0729647	0.0726533	0.0621514	0.0528546	0.0618703	0.0498843	0.0612683	0.0606128	0.063198	0.0568194	0.0391795	0.16079	0.178603	0.178144	0.167578	0.152925	0.142188	0.140204	0.189442	0.153366	0.154622	0.159841	0.104407	0.118464	0.163656	0.0588188	0.115644	0.104049	0.103728	0.100618	0.126674	0.0752124	0.109511	0.12234	0.0674382	0.109859	0.107815	0.042392	0.0323737
	1206.26	0.116495	0.129915	0.125468	0.049673	0.0630366	0.0656377	0.0935419	0.0813712	0.0711305	0.0726628	0.0723707	0.0620909	0.0527412	0.0617525	0.0499405	0.0613069	0.0605882	0.063223	0.0568059	0.0391989	0.15989	0.177459	0.176916	0.16664	0.152245	0.141409	0.139311	0.188299	0.152511	0.153685	0.158924	0.103804	0.117676	0.162763	0.0585367	0.114935	0.103489	0.103132	0.100207	0.125996	0.0750127	0.109476	0.122183	0.067349	0.109878	0.107789	0.0424276	0.0322845
	1207.22	0.115799	0.128977	0.124826	0.0493515	0.0626161	0.0653289	0.0931567	0.0810068	0.0706629	0.0721962	0.071933	0.0620016	0.0526505	0.0616689	0.049881	0.0612588	0.0606018	0.0630237	0.0567361	0.0391041	0.158745	0.176063	0.175484	0.165481	0.15135	0.140407	0.138214	0.186958	0.151333	0.15245	0.157571	0.103078	0.116833	0.161802	0.058248	0.114057	0.10275	0.102323	0.099603	0.125205	0.0749108	0.109408	0.122013	0.0672677	0.109898	0.107811	0.0423593	0.0321603
	1208.18	0.11499	0.127931	0.124038	0.0489628	0.0621217	0.0651058	0.0927161	0.0805765	0.0700825	0.0716278	0.0713774	0.0617937	0.0524059	0.061446	0.0497446	0.0611054	0.0604505	0.0627256	0.0565579	0.0389882	0.157385	0.174349	0.17405	0.163984	0.150066	0.139229	0.136784	0.185332	0.149813	0.151037	0.156076	0.102149	0.115778	0.16043	0.0578238	0.113037	0.101864	0.101484	0.098817	0.124261	0.0748055	0.109234	0.121758	0.0671999	0.109786	0.107725	0.0423501	0.0320857
	1209.15	0.113897	0.126847	0.123119	0.0485729	0.0615861	0.0647825	0.0920927	0.0801188	0.0694952	0.0710137	0.0708765	0.0616249	0.0521763	0.0612046	0.0496541	0.0608944	0.060114	0.0625262	0.0563437	0.0389457	0.155864	0.172377	0.172126	0.162265	0.148507	0.137903	0.135156	0.18358	0.148202	0.149571	0.154463	0.101074	0.1146	0.158808	0.0573188	0.111927	0.101016	0.100546	0.0977796	0.123065	0.0746209	0.109072	0.121357	0.0670938	0.109582	0.107592	0.0424045	0.0320738
	1210.11	0.112632	0.125628	0.122022	0.0481338	0.0610621	0.0643198	0.0912382	0.0795323	0.0688884	0.0703345	0.070433	0.061548	0.0520815	0.0609807	0.0495816	0.0607438	0.0598245	0.0623195	0.0561726	0.0388296	0.154067	0.17028	0.169923	0.160473	0.146918	0.136417	0.133374	0.181656	0.146519	0.147805	0.15273	0.0999136	0.113232	0.156926	0.0567397	0.110617	0.100052	0.0994221	0.0967631	0.121756	0.074381	0.108865	0.120959	0.0669582	0.109323	0.107276	0.0424136	0.0320126
	1211.08	0.111524	0.124313	0.120869	0.0477082	0.060755	0.0638601	0.090411	0.0789258	0.0681493	0.0696563	0.0699066	0.0613404	0.0518435	0.0606424	0.0495377	0.0606525	0.059682	0.0618997	0.0560473	0.038688	0.152147	0.1681	0.167723	0.158586	0.145329	0.134882	0.131538	0.179717	0.14485	0.145968	0.150994	0.098795	0.111721	0.154989	0.0560602	0.109322	0.0990482	0.098307	0.0957757	0.120534	0.0742354	0.108571	0.120586	0.0667735	0.108974	0.106892	0.0423626	0.0318652
	1212.04	0.110395	0.123016	0.1197	0.0472652	0.0602495	0.0633847	0.0898113	0.0782911	0.0672399	0.0688598	0.069219	0.0611342	0.0514859	0.0602524	0.0494185	0.0604055	0.0595501	0.061504	0.0558457	0.0386451	0.15022	0.16592	0.165492	0.156627	0.143695	0.133293	0.129637	0.177645	0.14301	0.144277	0.149094	0.0976619	0.110241	0.153103	0.0554313	0.107951	0.0981318	0.0971669	0.0947487	0.119328	0.0739984	0.108082	0.120004	0.0665334	0.108578	0.106657	0.0422132	0.0317318
	1213.01	0.109236	0.121817	0.118486	0.0467088	0.0596072	0.0629404	0.0891912	0.0775924	0.0663749	0.0680475	0.0685705	0.0610304	0.0512491	0.0600282	0.0491775	0.0601365	0.0593043	0.0611653	0.0556039	0.0385421	0.148348	0.163695	0.163276	0.154825	0.141967	0.131722	0.127735	0.175602	0.141094	0.142537	0.147208	0.0964486	0.108768	0.151154	0.0548871	0.106494	0.0971459	0.0960284	0.0937328	0.117998	0.0736744	0.10762	0.119409	0.0662402	0.108145	0.106385	0.0420922	0.0316683
	1213.97	0.108048	0.12062	0.117268	0.0461802	0.0590042	0.0625865	0.0883981	0.0769809	0.0655879	0.0673009	0.0678861	0.0608465	0.0511362	0.0598447	0.0489764	0.0599482	0.059009	0.0608338	0.0553436	0.0384085	0.146583	0.161574	0.161167	0.153146	0.140384	0.130284	0.125973	0.173587	0.139344	0.140826	0.145456	0.0952306	0.107348	0.149222	0.0544128	0.105169	0.0961351	0.0948805	0.0928219	0.116642	0.0732932	0.107122	0.1189	0.0659671	0.107816	0.106107	0.0421266	0.0315891
	1214.93	0.106985	0.119572	0.116217	0.0457889	0.0584872	0.0622301	0.0877531	0.0764581	0.0647847	0.0665509	0.0672659	0.0606818	0.0510793	0.0596577	0.0488966	0.0597791	0.0588015	0.0605483	0.0551851	0.0382905	0.144994	0.159618	0.159175	0.151445	0.139094	0.128846	0.124342	0.171681	0.137719	0.139238	0.143726	0.0942388	0.106028	0.147564	0.0539962	0.104017	0.0951749	0.093809	0.09197	0.115456	0.0729601	0.106699	0.118601	0.0657827	0.107506	0.105743	0.0420723	0.0315054
	1215.9	0.105971	0.118596	0.115166	0.0454265	0.0580351	0.061761	0.087232	0.075994	0.0640321	0.0658424	0.0666949	0.0606625	0.0510301	0.0595259	0.0488209	0.0596741	0.0586183	0.0602774	0.0549601	0.0381633	0.143432	0.157747	0.157347	0.149721	0.137748	0.127462	0.122819	0.170129	0.136357	0.137648	0.142049	0.0933268	0.104811	0.146068	0.0535295	0.102919	0.0943508	0.0928187	0.0911066	0.114372	0.0727963	0.106377	0.118294	0.0655257	0.107172	0.105326	0.041929	0.0315078
	1216.86	0.1051	0.117626	0.114338	0.0451011	0.05771	0.0613125	0.0866413	0.0755254	0.0634563	0.0652424	0.0662221	0.0605762	0.0509732	0.0594147	0.0488813	0.0596846	0.058606	0.0600891	0.0547272	0.0381112	0.141995	0.156124	0.155656	0.148015	0.136376	0.126173	0.121351	0.168824	0.135073	0.136226	0.140608	0.0924225	0.103661	0.144638	0.0530856	0.101877	0.0936526	0.0919	0.0902498	0.113431	0.0727415	0.106287	0.118037	0.0654218	0.107033	0.105268	0.0419411	0.0314758
	1217.83	0.104259	0.116832	0.113727	0.0447461	0.0573558	0.0610695	0.0861395	0.0752147	0.062945	0.0647283	0.0657982	0.0604004	0.0508234	0.0592458	0.0490485	0.0597903	0.0586925	0.0598565	0.0546304	0.0380693	0.140739	0.154667	0.154135	0.146689	0.13521	0.125107	0.119953	0.167523	0.13376	0.135001	0.139383	0.0915393	0.102634	0.143405	0.052751	0.100829	0.0928919	0.0910498	0.0894512	0.112548	0.0727573	0.106412	0.117963	0.0654879	0.107024	0.105461	0.0421198	0.0315174
	1218.79	0.103659	0.116371	0.113375	0.0444758	0.0571029	0.0610145	0.0859892	0.0751275	0.0626139	0.0643201	0.065532	0.0604155	0.050596	0.0590908	0.0490957	0.059983	0.0587952	0.0598442	0.05476	0.0381259	0.13995	0.1537	0.153111	0.146012	0.134597	0.124676	0.119053	0.166704	0.132989	0.134122	0.138552	0.0910896	0.101887	0.142519	0.0523987	0.100154	0.0925466	0.0907588	0.0889577	0.111944	0.0729523	0.106632	0.118188	0.0655523	0.107154	0.1057	0.0422713	0.0316757
	1219.76	0.103503	0.116296	0.113304	0.0444007	0.0570353	0.0611869	0.086084	0.075212	0.0626598	0.0642709	0.0655207	0.0604635	0.050427	0.0589717	0.0492449	0.0602161	0.0589832	0.0600222	0.0549499	0.0382913	0.139867	0.153369	0.152822	0.14583	0.134499	0.124562	0.118771	0.166714	0.132863	0.133902	0.138178	0.0911011	0.101689	0.142175	0.0523433	0.10008	0.0925596	0.0908515	0.0887944	0.111742	0.0731803	0.106872	0.118613	0.0657544	0.107569	0.106134	0.0424876	0.0318289
	1220.72	0.103702	0.116584	0.113598	0.0445842	0.0570954	0.0615189	0.0863239	0.0754164	0.0628655	0.0645085	0.0657654	0.0605512	0.0504993	0.0590871	0.0494105	0.0604149	0.0591933	0.060218	0.0552129	0.0384666	0.140387	0.153871	0.153259	0.146246	0.134947	0.124749	0.119062	0.167465	0.133246	0.134456	0.138543	0.0914556	0.102016	0.14252	0.0525846	0.100355	0.0927041	0.0910222	0.0888982	0.11191	0.0733303	0.107235	0.118988	0.0661729	0.108091	0.106729	0.0427802	0.032002
	1221.68	0.104325	0.117328	0.114243	0.0448266	0.0573488	0.0617371	0.0867046	0.0757508	0.0631229	0.0648675	0.0661258	0.0607831	0.0506891	0.0593766	0.0495498	0.0606553	0.059443	0.0605425	0.055538	0.0386631	0.141389	0.155202	0.154549	0.147341	0.135959	0.125668	0.120152	0.169067	0.134478	0.13551	0.139556	0.0921218	0.102728	0.14354	0.0528735	0.101022	0.0931346	0.0914659	0.0892399	0.112532	0.0735548	0.107719	0.119316	0.0664518	0.108606	0.107144	0.0430453	0.0321335
	1222.65	0.105639	0.118832	0.115405	0.0451415	0.0579796	0.0621238	0.0874082	0.0764339	0.0639026	0.0655021	0.0667513	0.0612459	0.0510942	0.0598568	0.0497316	0.0611268	0.0598415	0.0609291	0.0559138	0.0389239	0.143546	0.157806	0.157166	0.149618	0.138054	0.127725	0.122228	0.172039	0.136677	0.137467	0.141641	0.0934081	0.104225	0.145545	0.0534062	0.102431	0.0941442	0.0925659	0.0902165	0.113822	0.0740225	0.108462	0.119876	0.0668078	0.109193	0.107744	0.0434106	0.0322689
	1223.61	0.107715	0.121253	0.117289	0.0457609	0.0588667	0.0627584	0.0884783	0.0773999	0.0651907	0.0665854	0.067588	0.0618763	0.0515627	0.0603748	0.0500766	0.061756	0.0602471	0.0615389	0.0563708	0.0391772	0.147	0.161895	0.161321	0.153007	0.141301	0.130676	0.125343	0.17628	0.139822	0.140636	0.145033	0.0954956	0.106544	0.148573	0.0543339	0.104623	0.0957261	0.0944282	0.0919034	0.115943	0.0745733	0.109336	0.120599	0.0672218	0.109903	0.108487	0.0437263	0.0324876
	1224.58	0.11063	0.124403	0.119727	0.0467161	0.0599169	0.0636275	0.0900355	0.0785762	0.0667838	0.0681199	0.0687816	0.0625664	0.0521112	0.0609532	0.0505668	0.0623596	0.0607794	0.0623481	0.0569395	0.0394664	0.151557	0.167421	0.16676	0.15762	0.145523	0.134658	0.12966	0.181829	0.14417	0.145013	0.149598	0.0984679	0.109785	0.152628	0.0555354	0.107725	0.097853	0.0969131	0.0941328	0.118826	0.0750587	0.110208	0.121475	0.0677098	0.110841	0.109388	0.0440663	0.0326958
	1225.54	0.114219	0.128093	0.122684	0.0478526	0.0612631	0.0646662	0.0919506	0.0799782	0.0688272	0.0701019	0.0704369	0.0632866	0.0527017	0.0617089	0.0510768	0.0629356	0.0613482	0.0630266	0.0573183	0.0396886	0.157158	0.174153	0.173543	0.163437	0.150799	0.139641	0.135287	0.188801	0.149602	0.150535	0.155241	0.102123	0.113985	0.157814	0.0571021	0.111788	0.100543	0.100215	0.0970159	0.122447	0.075561	0.11115	0.122444	0.0682311	0.111771	0.110357	0.0444257	0.032965
	1226.5	0.118359	0.13258	0.126302	0.0491457	0.0630301	0.0658983	0.0940592	0.0815454	0.0713169	0.0725049	0.0723986	0.0639178	0.05329	0.0625155	0.0514145	0.063592	0.0618976	0.0638946	0.0577684	0.0399407	0.16375	0.18204	0.181451	0.170269	0.156991	0.145464	0.142156	0.196977	0.156082	0.157061	0.161968	0.10649	0.118937	0.164213	0.0590493	0.116527	0.103667	0.103967	0.100352	0.126753	0.076137	0.112232	0.123553	0.0687725	0.112872	0.111484	0.0447376	0.0333146
	1227.47	0.123182	0.137856	0.130457	0.0506797	0.0650557	0.0673833	0.0965209	0.0833682	0.0741257	0.0752319	0.0745924	0.0646741	0.0540443	0.0633062	0.0517319	0.0642664	0.0624712	0.0650554	0.0584658	0.0403723	0.171081	0.190792	0.190373	0.178005	0.16389	0.152092	0.149927	0.206291	0.163478	0.164249	0.169601	0.111388	0.124531	0.171539	0.0613402	0.121882	0.107394	0.10809	0.104217	0.131811	0.0767273	0.113272	0.124643	0.0694129	0.114089	0.112634	0.0450956	0.0335495
	1228.43	0.128317	0.14323	0.135164	0.0525728	0.0673279	0.0691424	0.0994384	0.0855728	0.0772195	0.078255	0.077019	0.0656057	0.0549464	0.0642122	0.0522872	0.0650891	0.063143	0.0663479	0.0592104	0.040784	0.178829	0.199852	0.199717	0.186072	0.17123	0.158967	0.158043	0.216043	0.171126	0.171912	0.177697	0.116549	0.130522	0.179287	0.0636358	0.127679	0.111618	0.112753	0.108487	0.137304	0.0773856	0.11438	0.125818	0.0701461	0.115323	0.113752	0.0456087	0.0337838
	1229.4	0.133456	0.148551	0.140225	0.0545128	0.069724	0.0710058	0.10247	0.0878622	0.0803602	0.0813708	0.0795505	0.066567	0.0558464	0.0652581	0.0529387	0.0659902	0.0638464	0.0677229	0.060032	0.0412459	0.186361	0.208637	0.208857	0.193911	0.178398	0.16574	0.166079	0.225332	0.178431	0.179299	0.185612	0.121449	0.136545	0.187154	0.0660136	0.133399	0.11577	0.117469	0.112838	0.142701	0.0781232	0.115683	0.127092	0.0707741	0.116547	0.115004	0.0460518	0.0340836
	1230.36	0.138134	0.153482	0.145022	0.0563392	0.071993	0.072972	0.105364	0.0901217	0.0833765	0.0844568	0.0820272	0.0676101	0.0567597	0.0663704	0.0534785	0.0668318	0.0644929	0.0691582	0.0609294	0.0417076	0.193096	0.216454	0.216819	0.201122	0.184842	0.171965	0.173362	0.233436	0.185015	0.185793	0.192604	0.12578	0.141942	0.194442	0.068364	0.138636	0.119731	0.121811	0.116863	0.147699	0.0787297	0.116854	0.128276	0.0714079	0.117866	0.116345	0.0464257	0.0343874
	1231.33	0.141947	0.157528	0.149227	0.0580454	0.0740215	0.0748572	0.107863	0.0921476	0.0859824	0.0871369	0.0841502	0.0686931	0.0576621	0.067382	0.0540548	0.0677157	0.065216	0.0705879	0.0617897	0.0421207	0.198504	0.222455	0.223072	0.206745	0.189846	0.176881	0.17911	0.239677	0.190303	0.190927	0.198109	0.129241	0.146422	0.200438	0.0702335	0.142865	0.123291	0.125282	0.120335	0.151776	0.0793675	0.117937	0.129388	0.0719822	0.119053	0.117506	0.0467635	0.0346246
	1232.29	0.144625	0.160336	0.15244	0.0593544	0.075502	0.0763745	0.109787	0.0938568	0.0878062	0.0891075	0.0857071	0.0696718	0.0584861	0.0682674	0.0546538	0.0686403	0.0659294	0.0718679	0.0624788	0.0425823	0.201986	0.226125	0.226983	0.210319	0.193137	0.179988	0.182844	0.243615	0.193741	0.19425	0.201701	0.131461	0.149634	0.204576	0.0715394	0.1457	0.125885	0.127579	0.122888	0.154535	0.0801257	0.119236	0.130638	0.0724701	0.120127	0.118511	0.0471348	0.0348844
	1233.25	0.145737	0.161501	0.154339	0.0601454	0.0763508	0.0773011	0.110732	0.0949263	0.0888009	0.0902317	0.0866108	0.070345	0.0590213	0.0689467	0.0551916	0.0694044	0.0665498	0.0728173	0.0629356	0.0429319	0.202997	0.22687	0.22783	0.211573	0.194341	0.180932	0.184094	0.244747	0.194781	0.195103	0.202746	0.132116	0.150856	0.206245	0.0721058	0.146696	0.12716	0.128482	0.124095	0.155717	0.0807583	0.120461	0.131726	0.0729118	0.121343	0.119623	0.0475335	0.0352093
	1234.22	0.145094	0.160846	0.154561	0.0601611	0.0764517	0.0775125	0.110556	0.0952771	0.0888055	0.090271	0.0866822	0.0706916	0.0593127	0.0692303	0.0554631	0.0699037	0.0670122	0.0733917	0.0632157	0.0431791	0.201401	0.224757	0.225571	0.210178	0.193164	0.17965	0.18268	0.242856	0.193358	0.193475	0.201147	0.131054	0.149951	0.20518	0.0718184	0.145829	0.126936	0.127775	0.123695	0.155053	0.0813284	0.121502	0.132786	0.0734495	0.122509	0.120801	0.0479032	0.0354414
	1235.18	0.142654	0.158391	0.152993	0.0594591	0.0757701	0.0771045	0.109552	0.0948858	0.0876171	0.0891865	0.0857563	0.0708601	0.0593533	0.0691344	0.055459	0.0701495	0.0671761	0.0734834	0.0633581	0.0432998	0.197622	0.219861	0.22054	0.206213	0.18963	0.176321	0.178666	0.238055	0.189541	0.189537	0.197021	0.128374	0.147191	0.201609	0.0708038	0.143213	0.125263	0.125545	0.121887	0.152516	0.0818925	0.122436	0.133924	0.0739494	0.123435	0.121794	0.0482194	0.0356133
	1236.15	0.1389	0.154612	0.150181	0.0583715	0.074466	0.0762011	0.107862	0.0939105	0.0854612	0.0871003	0.0840884	0.0707634	0.0590468	0.0688642	0.055487	0.0701653	0.0672688	0.0730887	0.063327	0.0433059	0.191805	0.212673	0.213279	0.200309	0.184398	0.171375	0.172629	0.230995	0.183909	0.183691	0.19076	0.124407	0.142677	0.196001	0.0691649	0.138824	0.122458	0.122061	0.118925	0.148495	0.0824268	0.123412	0.135004	0.074382	0.124329	0.122636	0.0484465	0.0357669
	1237.11	0.134245	0.149907	0.146435	0.0567678	0.0725835	0.0748892	0.105475	0.0925021	0.0828052	0.0845207	0.0819949	0.0704814	0.0586061	0.0684844	0.0554638	0.0700904	0.067271	0.07255	0.0632351	0.043312	0.184517	0.203943	0.204463	0.192806	0.177872	0.164988	0.165069	0.222398	0.176791	0.176581	0.183227	0.11969	0.137078	0.188917	0.0670871	0.133425	0.118925	0.117817	0.115162	0.143531	0.0829181	0.124225	0.135842	0.0747944	0.125156	0.123423	0.0486403	0.0359534
	1238.08	0.129083	0.144573	0.142112	0.0548096	0.0703001	0.0733753	0.102728	0.0909126	0.079767	0.081516	0.0796782	0.0700683	0.0580534	0.0678973	0.0553725	0.0699413	0.0671706	0.0718758	0.0629961	0.0432425	0.176722	0.194436	0.194735	0.184736	0.170831	0.157993	0.156711	0.213132	0.169037	0.168838	0.175023	0.114506	0.131097	0.18124	0.0647779	0.127496	0.114857	0.113133	0.110904	0.138015	0.083331	0.124918	0.13655	0.0751174	0.125883	0.124159	0.0488264	0.0360617
	1239.04	0.123811	0.13915	0.137714	0.0529085	0.0680307	0.0718092	0.0999112	0.0892586	0.0765016	0.0783306	0.0771779	0.069523	0.0574861	0.0671301	0.0551774	0.0696246	0.0670468	0.0711373	0.0626714	0.0431638	0.168694	0.18475	0.184874	0.176582	0.16366	0.150969	0.148198	0.203609	0.16126	0.160707	0.166599	0.109219	0.124935	0.173482	0.0623696	0.121396	0.110678	0.10833	0.106478	0.132379	0.0836625	0.125497	0.1372	0.0753443	0.126574	0.124835	0.0488838	0.0361071
	1240	0.118769	0.134006	0.13348	0.0510371	0.0659711	0.0702135	0.097184	0.0875337	0.0733941	0.0753979	0.0747799	0.0689687	0.0570339	0.0665325	0.0549159	0.0693806	0.0669947	0.0703963	0.062404	0.043125	0.16086	0.175379	0.175478	0.168524	0.156491	0.144132	0.139919	0.194452	0.153673	0.152865	0.15852	0.104147	0.118798	0.165925	0.0600056	0.115577	0.106644	0.103744	0.102198	0.126967	0.0838936	0.125788	0.137673	0.075516	0.127128	0.125458	0.0490073	0.0362123
	1240.97	0.114008	0.129167	0.129485	0.0494001	0.0640666	0.0688038	0.0946409	0.0859524	0.0704215	0.0725702	0.0726097	0.0684691	0.0564996	0.0660107	0.0547032	0.0691633	0.0668529	0.0696929	0.0621677	0.0430384	0.153543	0.166578	0.166803	0.160958	0.149739	0.137707	0.13221	0.185874	0.146562	0.145681	0.151044	0.0993832	0.113046	0.158734	0.0577521	0.110142	0.102867	0.0994792	0.0982332	0.122061	0.0839771	0.126018	0.138063	0.0756518	0.127487	0.125957	0.0491947	0.0363389
	1241.93	0.109716	0.12476	0.125995	0.0480522	0.0623879	0.0675653	0.0923932	0.08457	0.0676883	0.0700201	0.0705652	0.0680723	0.0560215	0.065496	0.0546269	0.0689112	0.0666393	0.0690943	0.0619391	0.0430383	0.146879	0.158673	0.158921	0.154053	0.143604	0.131895	0.125165	0.17791	0.140066	0.139106	0.144192	0.0949131	0.107952	0.152256	0.0558159	0.105297	0.0996175	0.0956251	0.0946853	0.117655	0.0840873	0.126246	0.138327	0.075655	0.127665	0.126232	0.049314	0.036434
	1242.9	0.105843	0.120641	0.122771	0.0466728	0.0608439	0.0664254	0.0903158	0.0832212	0.0653168	0.0678087	0.0687363	0.0677084	0.055499	0.064965	0.0544257	0.0686224	0.0663706	0.06847	0.0616016	0.0429798	0.140763	0.151494	0.15176	0.147821	0.138039	0.12656	0.118855	0.170847	0.134256	0.133144	0.137898	0.0908805	0.103377	0.146538	0.0541052	0.100992	0.096745	0.0922482	0.0913397	0.113615	0.0840924	0.12624	0.138392	0.0754734	0.127604	0.126207	0.0492585	0.0363304
	1243.86	0.102513	0.117111	0.119908	0.0454381	0.0594352	0.0654645	0.0885198	0.0820169	0.0633073	0.0658341	0.0672009	0.0673488	0.0549877	0.0644846	0.0541168	0.0682401	0.0661305	0.0678596	0.061217	0.0427449	0.135522	0.14528	0.145608	0.14242	0.133256	0.121901	0.113489	0.164781	0.129313	0.128038	0.132487	0.0875019	0.0993704	0.141661	0.0526111	0.097083	0.0941302	0.0893362	0.088422	0.110108	0.0839209	0.126139	0.138267	0.0752707	0.127511	0.126045	0.0491328	0.0361721
	1244.83	0.099773	0.114291	0.117508	0.0445052	0.0581338	0.0647182	0.0871322	0.0810605	0.0616004	0.0643307	0.0658709	0.0669864	0.0546094	0.0640405	0.0539104	0.0678811	0.0658658	0.067302	0.0609493	0.0425627	0.13128	0.140186	0.14057	0.137919	0.129264	0.117942	0.108954	0.159588	0.125088	0.123699	0.128054	0.0847917	0.0960703	0.137564	0.0514626	0.0938153	0.0918763	0.0868187	0.086154	0.107227	0.083633	0.125736	0.13787	0.0750283	0.127212	0.125783	0.0490098	0.0360528
	1245.79	0.0974938	0.1121	0.115615	0.0438085	0.0571712	0.0641606	0.0861232	0.0802845	0.0601758	0.0630743	0.0647522	0.0665945	0.0542939	0.0635581	0.0537771	0.067566	0.0655469	0.0669494	0.0607347	0.0424973	0.12791	0.136174	0.136484	0.134508	0.126228	0.114913	0.105415	0.155486	0.121776	0.120396	0.124699	0.082717	0.0935089	0.134314	0.0504794	0.0913923	0.0901759	0.0849236	0.0842828	0.104925	0.0832291	0.125208	0.137439	0.0748114	0.126789	0.12546	0.0487767	0.0358783
	1246.75	0.0958791	0.110423	0.114229	0.0432928	0.0565715	0.0635573	0.0852414	0.0795478	0.0591159	0.0620442	0.0639294	0.0662196	0.0539512	0.0631968	0.0536345	0.0672908	0.0651948	0.0665196	0.0603684	0.0422284	0.125466	0.133335	0.133577	0.131941	0.123977	0.112677	0.103012	0.152558	0.119565	0.117995	0.122242	0.0811298	0.0916445	0.132006	0.0496561	0.0896991	0.0890262	0.083556	0.0828695	0.103304	0.0827396	0.124527	0.136744	0.0744623	0.126183	0.125036	0.0486481	0.0357873
	1247.72	0.095029	0.109402	0.113318	0.042974	0.0561131	0.0631801	0.084724	0.0789653	0.0584875	0.0614363	0.0635272	0.0659235	0.0536771	0.0629149	0.0533855	0.0669208	0.0648099	0.0661242	0.0600326	0.0419365	0.123944	0.131639	0.131725	0.130299	0.122512	0.11122	0.101491	0.150779	0.118164	0.116597	0.120789	0.0801952	0.0904647	0.130464	0.0491956	0.0885376	0.0883137	0.0826102	0.0820679	0.102405	0.0822024	0.123814	0.135881	0.0740429	0.125547	0.124509	0.0485126	0.035645
	1248.68	0.0947504	0.109019	0.112788	0.042799	0.0558754	0.0629492	0.0844399	0.0786151	0.0582431	0.0612612	0.0632635	0.0657708	0.0535525	0.0626609	0.0530915	0.0664193	0.0644509	0.0658403	0.0597193	0.0416724	0.123299	0.130934	0.130906	0.129682	0.121969	0.110557	0.100763	0.150131	0.117536	0.11603	0.120198	0.079807	0.0899677	0.129884	0.049068	0.0880945	0.0879319	0.0822552	0.0817876	0.102088	0.081632	0.12312	0.135013	0.0736134	0.124937	0.12399	0.0481191	0.0351887
	1249.65	0.0949399	0.1092	0.112727	0.0427808	0.0558642	0.0628198	0.0844147	0.0784266	0.0582708	0.061291	0.0631519	0.0654797	0.0533673	0.0624039	0.0529118	0.0661645	0.0642558	0.0656054	0.0594735	0.0415479	0.123544	0.131164	0.131221	0.129899	0.12218	0.110694	0.101001	0.150555	0.11785	0.116239	0.120441	0.0799426	0.0900319	0.130133	0.049081	0.0883769	0.0879392	0.082475	0.0819567	0.102387	0.0811055	0.122393	0.134176	0.0732151	0.124267	0.1234	0.0478775	0.0349707
	1250.61	0.0956984	0.109991	0.112944	0.0428351	0.0559362	0.0628877	0.0846491	0.0784933	0.0585649	0.0615534	0.0634639	0.0651375	0.0531035	0.0622876	0.0528456	0.0660423	0.0640121	0.0653562	0.0593242	0.0414849	0.124634	0.132383	0.132551	0.130978	0.123135	0.111629	0.102042	0.151892	0.118825	0.117207	0.121396	0.0806783	0.0907561	0.131043	0.0493601	0.0890591	0.0882342	0.0829918	0.0825492	0.103215	0.0805911	0.121721	0.133368	0.0728646	0.123568	0.122703	0.0476988	0.0348901
	1251.57	0.0967815	0.111027	0.113572	0.0430927	0.0562498	0.0630065	0.0849925	0.0785209	0.0590796	0.0620825	0.0639308	0.0649488	0.0530075	0.0622107	0.052723	0.065767	0.0637181	0.0652353	0.0592465	0.0414185	0.12639	0.134627	0.134728	0.132762	0.124722	0.11313	0.103793	0.154006	0.120451	0.118967	0.123136	0.0818553	0.0918934	0.132467	0.0498267	0.0902939	0.0889316	0.0839481	0.0832615	0.104199	0.0801338	0.12111	0.13259	0.0724738	0.122824	0.12202	0.0475513	0.0347855
	1252.54	0.0980745	0.11223	0.114463	0.0435369	0.056632	0.0632532	0.0856373	0.0786731	0.0598608	0.0627531	0.0644176	0.0648246	0.052976	0.0620533	0.0525301	0.0654477	0.0634693	0.0651717	0.0590992	0.0412214	0.128593	0.137426	0.137497	0.134952	0.12681	0.115053	0.106101	0.156696	0.12266	0.121371	0.125538	0.0833091	0.093421	0.134392	0.0503465	0.0918896	0.0899154	0.0852262	0.0842739	0.105507	0.0797923	0.12038	0.131767	0.0720387	0.12203	0.121515	0.0473673	0.0345928
	1253.5	0.0997748	0.113963	0.11542	0.0439928	0.0570783	0.0635707	0.0864295	0.0789478	0.0607751	0.0635268	0.065107	0.0648024	0.0528682	0.0619577	0.0523264	0.0652643	0.0632419	0.0652112	0.0589648	0.0410611	0.131388	0.140823	0.140894	0.137708	0.129413	0.117489	0.108868	0.160102	0.125305	0.124089	0.12844	0.0851184	0.0954938	0.136953	0.0511138	0.0937887	0.0909311	0.0866991	0.0856978	0.107374	0.0793461	0.11971	0.131019	0.0716996	0.121413	0.121114	0.0471182	0.0343368
	1254.47	0.101782	0.116074	0.116805	0.0446078	0.0577917	0.0638469	0.087312	0.0792703	0.0619535	0.0645791	0.0658226	0.064827	0.0529465	0.0620229	0.0522311	0.0651625	0.0630677	0.0652138	0.058821	0.0409051	0.134789	0.145036	0.14507	0.141117	0.132467	0.120395	0.112277	0.16432	0.128578	0.127387	0.131828	0.0872722	0.0979979	0.139987	0.0520421	0.0960611	0.0921897	0.0884309	0.0873318	0.109478	0.0788219	0.119138	0.130315	0.0713631	0.12092	0.120556	0.0469457	0.0341734
	1255.43	0.104239	0.118536	0.11831	0.0452122	0.0585385	0.0643806	0.0884115	0.0798126	0.0633006	0.0659405	0.0667411	0.0647361	0.0530004	0.0620143	0.0521463	0.0649782	0.0630224	0.0653118	0.0587283	0.0408204	0.138822	0.149889	0.149914	0.145047	0.136012	0.123824	0.116368	0.169045	0.13251	0.131394	0.13582	0.0897371	0.100783	0.143459	0.0530164	0.0987739	0.0937343	0.0905414	0.0893177	0.111992	0.0783821	0.118566	0.129675	0.0710433	0.120364	0.120042	0.0467721	0.0340333
	1256.4	0.107007	0.121395	0.119957	0.0459078	0.0591987	0.0649972	0.0897409	0.0804331	0.064772	0.0672575	0.0678751	0.0645865	0.052944	0.0619806	0.0519956	0.0648033	0.0628957	0.0652755	0.0586632	0.0407076	0.143437	0.155534	0.155522	0.149553	0.140135	0.127816	0.121099	0.174406	0.136884	0.136032	0.140573	0.0925961	0.104002	0.147463	0.0542075	0.102038	0.0956155	0.0930108	0.0916771	0.114979	0.0780048	0.117914	0.128977	0.0707828	0.119684	0.119522	0.0465084	0.0338043
	1257.36	0.110311	0.124842	0.122254	0.0468609	0.060178	0.065678	0.0913037	0.0811605	0.06666	0.0688813	0.0692101	0.0645647	0.0530181	0.0620155	0.0518852	0.0646267	0.0627035	0.0653332	0.0585569	0.040617	0.148853	0.162298	0.162257	0.155093	0.145138	0.132662	0.126761	0.180986	0.142209	0.141426	0.14605	0.0960957	0.108035	0.152324	0.0556537	0.105912	0.09794	0.0959314	0.0942591	0.118502	0.0776181	0.117325	0.128264	0.0704793	0.119132	0.119064	0.0462582	0.033563
	1258.32	0.114446	0.128967	0.125073	0.0479406	0.061513	0.0665462	0.0931079	0.0820802	0.068988	0.070932	0.0708099	0.0646138	0.0532281	0.0621995	0.0518707	0.0645469	0.0625636	0.0656617	0.0585188	0.0405296	0.155436	0.170326	0.170424	0.161743	0.15107	0.138481	0.133478	0.188719	0.14848	0.147945	0.152809	0.100456	0.112759	0.158156	0.0573088	0.11052	0.100644	0.0995251	0.0975055	0.122619	0.0772283	0.116923	0.127601	0.070201	0.1187	0.118566	0.0461394	0.0334142
	1259.29	0.11935	0.133655	0.128399	0.0492931	0.0631574	0.067672	0.0953045	0.0831727	0.0717235	0.0733503	0.072724	0.0648172	0.0535402	0.0625054	0.0519966	0.0646277	0.0625623	0.0660655	0.0585866	0.0404964	0.163088	0.179806	0.179903	0.169397	0.158046	0.145319	0.141509	0.197874	0.155864	0.155655	0.160767	0.105507	0.118407	0.165023	0.0593127	0.115992	0.103849	0.103807	0.101464	0.127577	0.0770145	0.116562	0.127105	0.0699679	0.118111	0.117995	0.0460768	0.0333892
	1260.25	0.124945	0.139134	0.132393	0.0509475	0.0651835	0.0689448	0.0979474	0.0846466	0.0748667	0.0763725	0.075042	0.0650806	0.0539063	0.0628526	0.0520509	0.0647166	0.0625787	0.0665287	0.0587272	0.0404948	0.171819	0.190663	0.190817	0.178375	0.166085	0.153239	0.150927	0.208347	0.16446	0.164265	0.169801	0.111135	0.125204	0.173196	0.061809	0.122295	0.107996	0.108742	0.105947	0.133355	0.0768586	0.116195	0.126731	0.0697206	0.117574	0.117446	0.0459678	0.0333505
	1261.22	0.131257	0.145617	0.137227	0.0528708	0.0676395	0.0704282	0.101082	0.0864712	0.0785165	0.0799382	0.0778603	0.065427	0.0543691	0.0633803	0.0520511	0.0648198	0.0626511	0.0672841	0.0590149	0.0405558	0.181702	0.202657	0.202981	0.18864	0.175259	0.16223	0.161605	0.220131	0.174083	0.173978	0.180049	0.117527	0.132922	0.182512	0.0647071	0.129492	0.112584	0.114333	0.110981	0.139942	0.0766076	0.115654	0.126192	0.069625	0.117265	0.117118	0.045787	0.0331857
	1262.18	0.138127	0.152513	0.142651	0.0550466	0.0703286	0.0721747	0.104494	0.0885519	0.0826815	0.0839555	0.0810205	0.0658951	0.0549773	0.0640738	0.0521514	0.0649764	0.0627724	0.0680743	0.0593149	0.040608	0.192333	0.215444	0.216033	0.199559	0.185007	0.17189	0.173026	0.232588	0.184399	0.184586	0.19109	0.124379	0.141081	0.192577	0.0676481	0.137326	0.117386	0.120332	0.11651	0.147022	0.0763535	0.115136	0.125677	0.0696065	0.117012	0.116851	0.0454995	0.033048
	1263.15	0.145073	0.15961	0.148417	0.0575155	0.0732225	0.0742019	0.108112	0.0907697	0.0871019	0.0881378	0.0843173	0.0664416	0.0556003	0.0648051	0.0523039	0.0651228	0.0628701	0.0688909	0.0596363	0.0407966	0.203035	0.228306	0.22914	0.210649	0.19486	0.181687	0.184652	0.245048	0.194922	0.19536	0.202355	0.131372	0.149593	0.203066	0.0706658	0.145326	0.122506	0.126622	0.122277	0.154202	0.0762215	0.114853	0.125479	0.0694879	0.116644	0.116442	0.0453373	0.0329973
	1264.11	0.151511	0.166245	0.154072	0.0599021	0.0760299	0.0763056	0.111549	0.0930161	0.0913236	0.092185	0.0875831	0.0669964	0.0563931	0.0654657	0.0525087	0.0654211	0.0630307	0.0698989	0.0600213	0.0409931	0.212745	0.239728	0.24076	0.220856	0.203974	0.190652	0.195426	0.256383	0.2045	0.204949	0.212431	0.137714	0.15757	0.212744	0.0735824	0.152799	0.127484	0.132624	0.12782	0.16094	0.0761161	0.114545	0.125167	0.0693239	0.116277	0.116093	0.0452096	0.0329057
	1265.07	0.156756	0.171452	0.158954	0.061952	0.0783736	0.0781923	0.114424	0.0949621	0.0948126	0.0955006	0.0902836	0.067469	0.0571162	0.0660285	0.0526957	0.0656648	0.0631054	0.0708053	0.06036	0.0410927	0.220163	0.248433	0.24949	0.228818	0.210921	0.197732	0.203825	0.264726	0.211813	0.212235	0.220152	0.142542	0.16395	0.220477	0.0760615	0.158735	0.131711	0.13734	0.132429	0.166414	0.0759826	0.114218	0.124673	0.0692415	0.115885	0.115778	0.0450644	0.0328554
	1266.04	0.159934	0.174508	0.162183	0.0633509	0.0799652	0.0794237	0.116283	0.0962889	0.0970691	0.0977602	0.0919955	0.0677928	0.0576111	0.0665226	0.0527928	0.0656319	0.0630651	0.0713525	0.0605069	0.0410415	0.224296	0.253172	0.254169	0.233258	0.214747	0.201744	0.208789	0.269121	0.215891	0.216328	0.224649	0.145221	0.16785	0.225266	0.0775174	0.162275	0.134471	0.140087	0.135432	0.169849	0.0757379	0.113713	0.124249	0.0689901	0.115359	0.115233	0.0449618	0.0327986
	1267	0.160836	0.175247	0.163477	0.0639184	0.0806784	0.0799887	0.116917	0.0968837	0.0980495	0.0988474	0.0926927	0.0678765	0.0578222	0.0667684	0.0528634	0.0656099	0.0631188	0.071715	0.0605877	0.0410207	0.224922	0.253439	0.25432	0.234129	0.21543	0.202483	0.21012	0.269362	0.216558	0.216971	0.22537	0.145506	0.168961	0.226603	0.0780821	0.163073	0.135336	0.140784	0.13664	0.170771	0.0753887	0.11328	0.123858	0.0687122	0.11491	0.114734	0.0448652	0.0327072
	1267.97	0.159394	0.173563	0.162862	0.063839	0.0804957	0.0798813	0.116369	0.0965915	0.0975309	0.0985142	0.0923551	0.0678415	0.0577562	0.0667204	0.0527863	0.0655366	0.0630765	0.0717487	0.0606028	0.0410672	0.22214	0.249484	0.250342	0.231519	0.212954	0.200078	0.207549	0.265404	0.21377	0.214052	0.222237	0.143437	0.167249	0.224429	0.0777074	0.161347	0.134507	0.13943	0.135946	0.169185	0.0750414	0.112871	0.123414	0.0685709	0.114475	0.11423	0.0445919	0.0325988
	1268.93	0.155772	0.169764	0.160413	0.0630482	0.0793886	0.0791938	0.11485	0.0955641	0.0956964	0.0968297	0.0910448	0.0676213	0.0575194	0.0665192	0.0525811	0.0653079	0.0628481	0.0714352	0.0604852	0.0409631	0.216394	0.242166	0.242794	0.225697	0.207583	0.194991	0.201519	0.257748	0.208038	0.208137	0.216056	0.139481	0.163156	0.21923	0.0762177	0.157384	0.132191	0.136291	0.133352	0.165464	0.0748344	0.112425	0.122985	0.0684153	0.114029	0.11364	0.0443778	0.032447
	1269.9	0.150624	0.164494	0.156564	0.0615129	0.0774843	0.0778895	0.112405	0.0940765	0.0928254	0.0939889	0.0888343	0.0672073	0.0570754	0.0660621	0.0523702	0.0649947	0.062537	0.0708187	0.0602133	0.0407509	0.208383	0.232285	0.232616	0.217366	0.200038	0.187753	0.193046	0.247471	0.200166	0.200067	0.207655	0.134185	0.157052	0.211623	0.0738592	0.151565	0.128602	0.131808	0.129306	0.160146	0.0746149	0.111986	0.122452	0.0682451	0.113663	0.11315	0.0442363	0.032298
	1270.86	0.144545	0.158333	0.151682	0.0594782	0.0750689	0.0761535	0.109264	0.0922923	0.0892305	0.0904821	0.0860492	0.0665993	0.0564687	0.0653915	0.0520681	0.064504	0.0622141	0.0699694	0.0598839	0.0406557	0.199	0.220909	0.220949	0.207709	0.191412	0.179301	0.183067	0.2358	0.191009	0.190747	0.197816	0.128037	0.149776	0.202603	0.0711031	0.144628	0.124162	0.126321	0.124386	0.153813	0.0743885	0.111613	0.122016	0.0680029	0.113301	0.112777	0.0442103	0.0322963
	1271.82	0.137958	0.151532	0.146223	0.0572098	0.0723713	0.0742613	0.105829	0.0901765	0.0852943	0.0866946	0.0830368	0.0659205	0.0558601	0.0647325	0.0518234	0.0640238	0.0618669	0.0689715	0.0595094	0.0405448	0.188794	0.208719	0.208622	0.197304	0.182043	0.170292	0.172273	0.223459	0.181096	0.180758	0.187307	0.12145	0.141965	0.192955	0.0681995	0.137156	0.119254	0.120459	0.119007	0.146961	0.0743081	0.111324	0.121748	0.0678093	0.112909	0.112375	0.0441264	0.0323656
	1272.79	0.131361	0.144792	0.140858	0.0550886	0.0697534	0.0723703	0.102446	0.0880791	0.081339	0.0829188	0.080082	0.0653243	0.0552421	0.0640467	0.0515639	0.0635686	0.0616167	0.0680118	0.0592219	0.0404605	0.178712	0.196683	0.196576	0.186826	0.172635	0.161164	0.161553	0.21127	0.171221	0.170891	0.176944	0.114871	0.134244	0.183301	0.0653222	0.129842	0.11432	0.114692	0.113655	0.140158	0.0742316	0.111135	0.121578	0.0677596	0.112744	0.112197	0.0440501	0.0323612
	1273.75	0.125195	0.138403	0.135665	0.053048	0.067185	0.0705607	0.0992482	0.0861118	0.0774051	0.0793179	0.0771811	0.0647542	0.0546553	0.0634354	0.051237	0.0631425	0.0614967	0.0671155	0.0588912	0.0402896	0.169322	0.185498	0.185386	0.176987	0.16373	0.152585	0.151485	0.199832	0.162002	0.161619	0.167256	0.108729	0.126903	0.174064	0.0624457	0.122838	0.109452	0.109135	0.108542	0.133658	0.0740774	0.111004	0.121407	0.0677672	0.112758	0.11215	0.0439995	0.0323084
	1274.72	0.119608	0.132527	0.130828	0.0510636	0.0647427	0.0688421	0.0961738	0.0841714	0.0738785	0.0759792	0.0745397	0.0641452	0.0540229	0.0628605	0.0509497	0.0628042	0.0613357	0.0663148	0.0584567	0.0401615	0.160911	0.175431	0.175284	0.168284	0.155829	0.145008	0.142498	0.18952	0.153678	0.153213	0.15855	0.103218	0.12025	0.16584	0.0598703	0.116382	0.105055	0.104048	0.103824	0.127735	0.0740168	0.110892	0.121353	0.0677629	0.112776	0.112015	0.0439248	0.0322155
	1275.68	0.114739	0.127537	0.126619	0.0492887	0.0626775	0.0673605	0.0934491	0.0824928	0.0709101	0.0730581	0.0723071	0.0635993	0.0534754	0.0622602	0.0507796	0.0625518	0.0611481	0.0655924	0.0581155	0.0400891	0.153555	0.166755	0.166627	0.160784	0.148894	0.138361	0.134746	0.180599	0.146477	0.14583	0.150997	0.0983426	0.11454	0.158675	0.0576896	0.110833	0.101322	0.0997648	0.099749	0.122734	0.0740322	0.110832	0.121308	0.0678424	0.112748	0.11198	0.0439088	0.0321882
	1276.65	0.110658	0.123449	0.123152	0.0478829	0.0610017	0.0661596	0.091322	0.0812018	0.068413	0.0706832	0.0705201	0.0632772	0.0530535	0.0618141	0.0505874	0.062296	0.0610393	0.0650082	0.0579521	0.0400217	0.147379	0.159488	0.159363	0.154423	0.143033	0.132735	0.12808	0.173077	0.140439	0.139634	0.144614	0.0942692	0.109749	0.15261	0.0558582	0.106299	0.0981871	0.0961812	0.0963007	0.118547	0.0741167	0.110917	0.121365	0.0678895	0.112768	0.111975	0.0438989	0.0322806
	1277.61	0.107141	0.11997	0.120279	0.0466602	0.0595933	0.0651261	0.0896349	0.0801344	0.0662828	0.0685957	0.0690192	0.0629559	0.052761	0.0615211	0.0504749	0.0619948	0.0610789	0.0645831	0.0578403	0.0400349	0.142034	0.153222	0.153154	0.14901	0.138193	0.128107	0.122463	0.166636	0.13534	0.13444	0.139165	0.0908685	0.105683	0.147514	0.0542163	0.102415	0.0954883	0.0931563	0.0933753	0.114883	0.0741929	0.110975	0.121445	0.0678802	0.112861	0.111929	0.0438964	0.0322971
	1278.57	0.103977	0.116699	0.117687	0.0455549	0.0582311	0.0641786	0.0879956	0.0792105	0.0644012	0.0667493	0.0675185	0.0626411	0.0525049	0.0613075	0.0503677	0.0617772	0.0609914	0.0641232	0.0576465	0.0399322	0.137325	0.147712	0.147575	0.144217	0.133938	0.124048	0.117539	0.160886	0.130827	0.129866	0.134329	0.0877663	0.102039	0.143015	0.0526686	0.0990569	0.0931113	0.0905305	0.0907629	0.1117	0.0741363	0.11092	0.121375	0.0678937	0.11292	0.111867	0.0438861	0.032211
	1279.54	0.101126	0.113692	0.115203	0.0445305	0.0569977	0.0633269	0.0863995	0.0783084	0.0625296	0.06493	0.0660332	0.0624368	0.0521896	0.0610325	0.0502181	0.0615693	0.0608469	0.0636998	0.0574457	0.0397908	0.133002	0.14266	0.142438	0.139663	0.129874	0.120027	0.112911	0.155517	0.126668	0.125406	0.129803	0.084809	0.0985737	0.138754	0.0512933	0.0958723	0.0908234	0.0880281	0.0883273	0.108744	0.074043	0.110948	0.121279	0.0679419	0.11296	0.111905	0.0438701	0.0321895
	1280.5	0.0984295	0.110918	0.112786	0.0434352	0.0558889	0.0624541	0.0848874	0.0773994	0.0607975	0.0633289	0.0647587	0.0622341	0.0519114	0.0607489	0.0500946	0.0614272	0.0608374	0.0633381	0.0573668	0.0397506	0.128852	0.13772	0.137483	0.135393	0.125991	0.11625	0.108424	0.150408	0.122561	0.12116	0.125387	0.0819721	0.0953394	0.134763	0.0500618	0.0927508	0.0886681	0.0855294	0.0859928	0.105822	0.0740023	0.111078	0.121238	0.0679903	0.11304	0.111963	0.0438477	0.0322389
	1281.47	0.0957497	0.108278	0.110515	0.0424537	0.0547633	0.0616454	0.0834601	0.0766336	0.0592333	0.0618812	0.0635429	0.0619092	0.0516333	0.0603494	0.0499662	0.0612628	0.0607401	0.0629077	0.0572531	0.0397229	0.124739	0.132833	0.13265	0.131191	0.122188	0.112608	0.104099	0.145384	0.118497	0.117139	0.121038	0.0792909	0.0922089	0.130836	0.0488839	0.0898278	0.0867117	0.0831579	0.0837758	0.103043	0.0740362	0.111147	0.12117	0.0679896	0.11315	0.111914	0.0437937	0.0322385
	1282.43	0.0930674	0.105696	0.10843	0.0416273	0.0536554	0.0608286	0.0820794	0.0759037	0.0576155	0.060339	0.062378	0.0615768	0.0513931	0.0600694	0.0498332	0.0610646	0.0606172	0.0625308	0.0571823	0.0396937	0.120632	0.128086	0.127845	0.126992	0.118535	0.109066	0.0999113	0.140475	0.114653	0.113156	0.116889	0.0766591	0.0892104	0.127005	0.0477101	0.0869282	0.0846656	0.080848	0.0815723	0.10036	0.0739777	0.111104	0.12107	0.0679798	0.113253	0.111882	0.0437922	0.0322092
	1283.39	0.0905062	0.10307	0.106425	0.0407727	0.052579	0.0600347	0.0807315	0.0750963	0.0559975	0.0587358	0.0612503	0.0614231	0.0511403	0.0599351	0.0496472	0.0608427	0.0605225	0.0622308	0.0571066	0.0396812	0.116692	0.123376	0.12315	0.12305	0.114924	0.105607	0.0958116	0.13575	0.110929	0.109227	0.11294	0.0741208	0.0861776	0.123254	0.0464474	0.0840319	0.0825832	0.078471	0.0793362	0.0977408	0.07378	0.111064	0.120914	0.0679191	0.113178	0.111812	0.043719	0.0321444
	1284.36	0.0881069	0.100506	0.104323	0.0399217	0.0516172	0.0592486	0.0793901	0.0743482	0.0545794	0.0573201	0.0601585	0.0612107	0.0508926	0.0596847	0.0494453	0.0606598	0.0605135	0.0618773	0.0569441	0.0395923	0.113005	0.11905	0.118757	0.119347	0.111495	0.102382	0.0918514	0.131174	0.107255	0.105508	0.109004	0.0716685	0.0833261	0.119586	0.0453265	0.0812704	0.0806119	0.0762152	0.0772222	0.0952642	0.0735875	0.111038	0.120643	0.0678082	0.113108	0.111696	0.0435285	0.0320181
	1285.32	0.0858572	0.0981152	0.102283	0.0390572	0.0506168	0.0583659	0.0781158	0.073617	0.0532158	0.0559819	0.0591034	0.0608892	0.0506504	0.0594063	0.0493486	0.06046	0.0605038	0.0614422	0.0568246	0.0394656	0.109364	0.114872	0.114496	0.11574	0.108133	0.0992514	0.0879834	0.126748	0.103612	0.101908	0.105278	0.069193	0.0806366	0.11613	0.0443166	0.0786222	0.0787035	0.0741701	0.0751967	0.0928484	0.0735289	0.111046	0.120457	0.067682	0.113124	0.111475	0.0435282	0.0319049
	1286.29	0.0836624	0.0959254	0.100433	0.0382221	0.0496154	0.0577643	0.0770331	0.0729709	0.0518014	0.0546694	0.0581074	0.0606779	0.0504158	0.059178	0.0492916	0.0602445	0.0603582	0.0611547	0.0567613	0.0394591	0.105977	0.110735	0.110347	0.112238	0.104958	0.0961213	0.0843587	0.122501	0.100207	0.0984182	0.101745	0.0667862	0.0780366	0.112823	0.043274	0.0761054	0.0769969	0.0722343	0.07324	0.0905272	0.073575	0.111106	0.120554	0.067686	0.113246	0.111324	0.0436552	0.031907
	1287.25	0.0813874	0.0937791	0.0985607	0.0373802	0.0486031	0.0572336	0.0759108	0.0723518	0.050399	0.0533389	0.0570455	0.0604943	0.0501377	0.0589792	0.0491885	0.0601315	0.0603575	0.0610177	0.0567653	0.039439	0.102573	0.106777	0.106365	0.108841	0.101893	0.0930697	0.0808541	0.118448	0.0970407	0.0950532	0.0982158	0.0644869	0.075473	0.109496	0.0422211	0.0736408	0.0753281	0.0702834	0.0713546	0.0882331	0.0734523	0.111051	0.120492	0.0677307	0.11334	0.111242	0.043629	0.0319331
	1288.22	0.0792025	0.0915437	0.0966399	0.0365391	0.0475852	0.0566315	0.0746583	0.071662	0.0490675	0.0520227	0.0559444	0.0603638	0.0499346	0.0587746	0.0490441	0.0600525	0.0603453	0.0607674	0.0567815	0.0394232	0.099208	0.102809	0.102438	0.105473	0.0988061	0.0900826	0.0773697	0.114415	0.0938267	0.091709	0.0947657	0.0622336	0.0729028	0.106253	0.0411866	0.0711428	0.0735778	0.0683751	0.069504	0.08611	0.0733249	0.111126	0.120284	0.0677585	0.113442	0.111353	0.0436022	0.0318684
	1289.18	0.0770952	0.089393	0.0948655	0.0358815	0.0466901	0.0559868	0.0735033	0.0709862	0.0477711	0.0508545	0.0548548	0.0602055	0.0497581	0.0585877	0.0489707	0.0599226	0.0603785	0.0603752	0.0566634	0.0393931	0.095954	0.0989272	0.0987068	0.102109	0.0958467	0.0871828	0.0740139	0.110417	0.0906472	0.0885863	0.0914867	0.0601366	0.0704583	0.103204	0.0401687	0.0688225	0.0719636	0.0666023	0.0677671	0.0839929	0.0733109	0.111298	0.120309	0.0678034	0.113514	0.11144	0.0436309	0.0318609
	1290.14	0.0751899	0.0874718	0.0932519	0.0352373	0.0459444	0.0553492	0.0724864	0.0704122	0.0466488	0.0498211	0.0540639	0.0599831	0.0495249	0.0584489	0.0488996	0.0598148	0.0604256	0.0600975	0.0565211	0.0393903	0.0929476	0.0953631	0.095158	0.0990724	0.0931278	0.0845207	0.0709143	0.106751	0.0877802	0.0856184	0.0884345	0.0582183	0.0682422	0.100404	0.039337	0.0667316	0.070536	0.0649126	0.0662026	0.0819851	0.0733377	0.111447	0.120472	0.0678818	0.11366	0.111593	0.0436704	0.031933
	1291.11	0.073461	0.085664	0.0918169	0.0346154	0.0453023	0.0548158	0.0715379	0.0699518	0.0455926	0.0487347	0.0533546	0.0598471	0.0494485	0.0583537	0.0488492	0.0597945	0.060404	0.0599586	0.0564837	0.0393951	0.0902266	0.0920648	0.0918692	0.096194	0.0905668	0.0819815	0.0679365	0.103424	0.0851042	0.0827472	0.0855008	0.0563581	0.0661112	0.0977208	0.0385603	0.0647282	0.0691044	0.0633346	0.0647837	0.0801626	0.0734533	0.111687	0.120704	0.0680173	0.113844	0.1118	0.0437548	0.0319777
	1292.07	0.0717577	0.0839689	0.0905876	0.0341398	0.0446964	0.0544281	0.0708386	0.0696269	0.0445054	0.0477113	0.0525802	0.0597743	0.0494572	0.0582581	0.0488253	0.0597881	0.0604553	0.0598027	0.0564472	0.0393801	0.0877469	0.0889886	0.088876	0.0935557	0.0881283	0.0796695	0.0652372	0.100378	0.0827045	0.0802192	0.0827909	0.0546165	0.0641502	0.0953182	0.0377822	0.062885	0.0678456	0.0619505	0.0632861	0.0784796	0.0736158	0.112133	0.121019	0.0682347	0.114199	0.112087	0.0438496	0.0320495
	1293.04	0.0703565	0.0825625	0.0896062	0.0336904	0.0441066	0.0541703	0.0703027	0.0694373	0.0435621	0.0469335	0.0519668	0.0598336	0.0493447	0.0582283	0.048799	0.0597297	0.0605201	0.0597347	0.0565388	0.0394133	0.0855081	0.0864433	0.0862708	0.091401	0.0860402	0.0777329	0.0629418	0.0978041	0.0806322	0.0779938	0.0805664	0.0531762	0.0624711	0.093285	0.037093	0.0612166	0.0668093	0.0606839	0.062043	0.0770741	0.0737411	0.112545	0.121302	0.0684826	0.114644	0.112455	0.0440204	0.0321426
	1294	0.0691316	0.0814106	0.0888351	0.0333518	0.0437002	0.0539203	0.0697451	0.0692804	0.0428281	0.0463103	0.0514248	0.0599589	0.0492276	0.0582382	0.0488799	0.0597989	0.0606237	0.0598364	0.0568091	0.0394668	0.0836477	0.0842963	0.0840946	0.0896114	0.0844306	0.0761097	0.0610371	0.0956791	0.0788614	0.0761079	0.078695	0.0519766	0.0610936	0.0915746	0.0365507	0.0598927	0.0660164	0.0596622	0.0610162	0.0758149	0.0739638	0.112931	0.121644	0.0686619	0.115075	0.112801	0.0441517	0.0322156
	1294.97	0.0681622	0.0804066	0.0882702	0.0330879	0.0434429	0.0535897	0.0691713	0.0690799	0.0423805	0.0458977	0.0511045	0.0600265	0.0492347	0.0582925	0.0489912	0.0599982	0.0607666	0.0599239	0.0569365	0.0394932	0.0820864	0.082379	0.0822302	0.0880731	0.0830836	0.0747377	0.0593385	0.0937282	0.0773192	0.0745363	0.0770243	0.0509448	0.0599783	0.0902562	0.0362243	0.0587775	0.0653395	0.058885	0.0602294	0.0747665	0.0741798	0.113278	0.121947	0.0688032	0.115399	0.113082	0.0443192	0.032333
	1295.93	0.0674991	0.079659	0.0878833	0.0328488	0.0432052	0.0534063	0.0688434	0.0690006	0.0420514	0.0455198	0.0509095	0.0599674	0.0492415	0.0583213	0.0490624	0.0601344	0.0609197	0.0599443	0.0569949	0.0396314	0.0806969	0.0806848	0.080544	0.0867373	0.0818933	0.073552	0.0578698	0.0921123	0.0760223	0.0732272	0.0756534	0.0500767	0.0589841	0.0891117	0.0359235	0.0577837	0.0647374	0.0581982	0.0596065	0.0740333	0.0744098	0.113704	0.122364	0.068924	0.115786	0.11346	0.0444714	0.0324769
	1296.89	0.0668816	0.0791143	0.0874829	0.0326049	0.0429814	0.0534051	0.0686546	0.0690072	0.0416243	0.045117	0.0506454	0.0600176	0.049263	0.0584057	0.0491202	0.0602746	0.0610947	0.060044	0.0570581	0.0398257	0.079569	0.0793046	0.0792189	0.085485	0.0807988	0.0725059	0.0566319	0.090895	0.0749527	0.0720943	0.074508	0.0493095	0.0580938	0.0880296	0.0355705	0.0569939	0.0642544	0.0575952	0.0590223	0.0734122	0.0746331	0.114045	0.122789	0.0690786	0.116162	0.113865	0.0445137	0.0325545
	1297.86	0.0662481	0.0785913	0.087102	0.0324267	0.0428394	0.0534324	0.0684494	0.0689877	0.0411735	0.0448059	0.0503751	0.0601592	0.0493565	0.0585185	0.0491872	0.0603739	0.0612658	0.0602554	0.0572734	0.0399843	0.0787172	0.0780613	0.0781071	0.0844651	0.0798913	0.0716307	0.0555842	0.0898608	0.074072	0.0711114	0.073474	0.0486277	0.0573727	0.0871306	0.0352778	0.0563415	0.0638692	0.0571294	0.0585024	0.0727528	0.0748211	0.114379	0.123077	0.0692244	0.116435	0.114153	0.0446392	0.0325823
	1298.82	0.065745	0.0780696	0.0868163	0.0323368	0.0426601	0.0534419	0.06824	0.0689721	0.0408808	0.0445294	0.050199	0.0602204	0.0494286	0.0586116	0.0492153	0.0604632	0.0614272	0.0603692	0.0573862	0.0400176	0.0779664	0.0769841	0.0770613	0.0836678	0.0791013	0.0708176	0.0546556	0.088815	0.0732256	0.070189	0.0725644	0.04799	0.0567592	0.0863931	0.0351232	0.055728	0.0635171	0.0567095	0.0580835	0.07216	0.0749393	0.114688	0.123303	0.069345	0.116728	0.114414	0.0448161	0.0326059
	1299.79	0.065271	0.0776252	0.0866318	0.0322145	0.0425275	0.0534196	0.0680381	0.0689652	0.0406014	0.044299	0.049996	0.0603204	0.0494839	0.0586501	0.0492651	0.0606726	0.0615405	0.0604291	0.0574254	0.0400078	0.077192	0.0760887	0.0760602	0.0829694	0.0784646	0.0701841	0.0538733	0.0880031	0.0724802	0.0693238	0.0717081	0.0474836	0.0562216	0.0857694	0.0350457	0.0551871	0.0632474	0.0563292	0.0576302	0.071651	0.0750897	0.115058	0.123595	0.0694606	0.11707	0.11478	0.0449755	0.0327052
	1300.75	0.064782	0.0772172	0.0863655	0.0320394	0.0424023	0.0533699	0.0678779	0.068962	0.0402955	0.0440578	0.0497406	0.0603731	0.0495295	0.0585889	0.0493179	0.0607653	0.0615747	0.0604066	0.0575197	0.0400401	0.0763382	0.0751691	0.0751101	0.0822743	0.0779392	0.0696994	0.0530778	0.087239	0.0718618	0.0685437	0.070853	0.0470219	0.0557204	0.0851492	0.0348936	0.0546075	0.0629645	0.0558711	0.0572576	0.0712481	0.0751493	0.115273	0.123741	0.0695482	0.117276	0.11519	0.0449816	0.0327517
	1301.72	0.0643237	0.0768282	0.086164	0.0319337	0.0422873	0.0533295	0.0677622	0.069009	0.0400108	0.0438355	0.0496131	0.0604541	0.0496135	0.0586081	0.0493307	0.0607319	0.0616347	0.0603825	0.0575642	0.0401635	0.0756184	0.0742098	0.0741959	0.0815348	0.0773378	0.0691596	0.0522713	0.0865811	0.071251	0.0678515	0.0701924	0.046608	0.0552078	0.0845022	0.0347017	0.0541613	0.0627287	0.0555056	0.056873	0.0708447	0.0751313	0.11548	0.123895	0.0696278	0.117407	0.115462	0.0449334	0.0327189
	1302.68	0.0639905	0.0765479	0.0860431	0.0318181	0.042154	0.0533387	0.0677211	0.0691476	0.0398907	0.0436867	0.0496195	0.0605565	0.0496306	0.0587604	0.0492879	0.0607427	0.0616742	0.0605008	0.0576351	0.0402488	0.0749738	0.0732984	0.0733878	0.0808127	0.0767734	0.0686651	0.0516579	0.0860803	0.0707458	0.0673402	0.0696511	0.0462621	0.0548398	0.0840042	0.0345545	0.0539024	0.0625918	0.0552512	0.0564803	0.0704788	0.075159	0.115712	0.123988	0.0697447	0.117552	0.115683	0.0450536	0.0328591
	1303.64	0.0636791	0.0763815	0.0859449	0.0317158	0.0420651	0.0533382	0.0676982	0.0691272	0.0398012	0.0435654	0.0495801	0.060729	0.0496513	0.0588808	0.0493766	0.0609385	0.0617505	0.0606762	0.0578252	0.040294	0.0744035	0.0726001	0.0727414	0.0802029	0.0763301	0.0682542	0.0512161	0.0857339	0.070412	0.0669531	0.0691823	0.0460002	0.0545658	0.0836877	0.0344509	0.0536132	0.0624752	0.0550026	0.0562363	0.0702061	0.0752079	0.11583	0.12413	0.0698207	0.117747	0.115961	0.0451954	0.0329455
	1304.61	0.0633194	0.0761032	0.0858918	0.0316843	0.0420528	0.0533343	0.0675712	0.0690978	0.0396025	0.0435047	0.0493859	0.060853	0.0496672	0.0589858	0.0494875	0.0610699	0.0618745	0.0607137	0.05783	0.0403353	0.0738817	0.0720464	0.0722613	0.0796481	0.0758404	0.0677467	0.0507133	0.0853856	0.0700332	0.0665214	0.0687597	0.0457513	0.054214	0.0833623	0.0343253	0.0533655	0.0623766	0.0548341	0.0560523	0.0699002	0.0752382	0.115913	0.124228	0.069811	0.117813	0.116208	0.0453864	0.0329911
	1305.57	0.0629878	0.0758061	0.0856878	0.031543	0.0419067	0.0532583	0.0674271	0.0690544	0.0392908	0.0433615	0.0491916	0.0608556	0.0496635	0.0590196	0.049473	0.0610513	0.0619259	0.060719	0.0577833	0.0404196	0.0733836	0.0715109	0.0716995	0.0791325	0.0754202	0.0673047	0.0501322	0.084994	0.0695928	0.0660006	0.0683555	0.0454839	0.053884	0.0828773	0.0342461	0.0530927	0.0622431	0.0546072	0.0557818	0.0695381	0.0752222	0.116082	0.124312	0.0698422	0.117907	0.116377	0.0455583	0.0331086
	1306.54	0.0626601	0.0755513	0.0855044	0.0314154	0.0418394	0.0532205	0.0673132	0.0690248	0.0390378	0.04319	0.0490905	0.06093	0.0497271	0.0590314	0.049458	0.0611601	0.0619943	0.0608257	0.0579052	0.0405638	0.0730085	0.0710191	0.0711973	0.0784851	0.0750159	0.0669775	0.0495807	0.0845106	0.0691461	0.0656045	0.0678823	0.0452376	0.0535707	0.0825376	0.034207	0.0526724	0.0620336	0.0543338	0.0554866	0.0691844	0.0752425	0.11638	0.124406	0.0699376	0.11815	0.116637	0.0456722	0.0332019
	1307.5	0.0624589	0.0753536	0.0856442	0.0314274	0.0419552	0.0532483	0.0672685	0.0690684	0.0389854	0.0430309	0.0491421	0.0610446	0.0498697	0.0591604	0.0495479	0.0613987	0.0621986	0.0608538	0.0579773	0.040596	0.0725952	0.07048	0.0707602	0.0779416	0.0746576	0.0666233	0.0491767	0.0842332	0.068795	0.0652643	0.0674327	0.0450428	0.0533154	0.0822784	0.0340468	0.052426	0.0618117	0.0541471	0.0552067	0.0689394	0.0754075	0.116684	0.124615	0.0701316	0.118453	0.117052	0.0459002	0.0333168
	1308.46	0.0623041	0.0751505	0.0857596	0.0314575	0.0419816	0.0532232	0.0673127	0.0690907	0.0390153	0.0429786	0.0491293	0.0611804	0.0500002	0.059236	0.049669	0.0615891	0.0623789	0.0609772	0.05807	0.0406228	0.0721189	0.0699073	0.0702022	0.0776191	0.0743369	0.0662701	0.0489295	0.0841475	0.0685676	0.0647826	0.0669698	0.044758	0.0531018	0.0819658	0.0339762	0.0522846	0.0617389	0.0540637	0.0550535	0.068723	0.0755496	0.116937	0.124752	0.0702659	0.118678	0.117441	0.0460773	0.0334424
	1309.43	0.0620832	0.0749664	0.0856757	0.0313945	0.0419246	0.0532254	0.0673035	0.0691877	0.0388729	0.0428946	0.0490418	0.0613137	0.0500754	0.0593053	0.0497093	0.0615737	0.0624639	0.0610709	0.0581412	0.0406398	0.0716975	0.0694513	0.0696901	0.0773095	0.0740808	0.0660489	0.0484492	0.0837912	0.068207	0.0643205	0.0665126	0.044501	0.0528578	0.0816451	0.0339399	0.052024	0.0616515	0.0539226	0.0548589	0.0685231	0.0756169	0.117192	0.124828	0.0703682	0.119001	0.117898	0.0461304	0.0335166
	1310.39	0.0618623	0.0747625	0.0856113	0.0313266	0.0418956	0.0532485	0.0671675	0.0692356	0.0386236	0.0427103	0.0489669	0.0614021	0.0501263	0.059364	0.0496814	0.0615725	0.0624951	0.0611249	0.0581993	0.0406444	0.0712662	0.0690078	0.0691851	0.0770082	0.0738129	0.0657649	0.0480203	0.0834307	0.0679365	0.06389	0.0661237	0.0441692	0.0525811	0.081367	0.033898	0.0517008	0.0614808	0.0536583	0.0546668	0.0683526	0.0756682	0.117374	0.124962	0.0705116	0.119221	0.118219	0.04625	0.0335805
	1311.36	0.0617504	0.0747084	0.0855897	0.0312678	0.041869	0.0533916	0.0671762	0.0692493	0.0385037	0.0426395	0.0489278	0.0614922	0.0502104	0.0594267	0.0497443	0.0616728	0.0626248	0.0611868	0.0583164	0.0406977	0.0708645	0.0685249	0.0686448	0.0767052	0.0735655	0.0654507	0.0477829	0.083348	0.0677913	0.0636096	0.0658956	0.0439947	0.0524332	0.0811716	0.0338942	0.0514406	0.061386	0.0535159	0.054655	0.0682776	0.0757779	0.117602	0.125228	0.0707375	0.119486	0.118631	0.046412	0.0336285
	1312.32	0.0616439	0.0747251	0.0855656	0.03123	0.0418808	0.0535298	0.0672303	0.0693711	0.0384556	0.0426672	0.0489401	0.0616033	0.0502349	0.0594741	0.0497756	0.0617817	0.0627615	0.0614059	0.0585035	0.0408026	0.0706361	0.0681176	0.0683353	0.0764805	0.0734024	0.0653019	0.0474743	0.0831454	0.0675751	0.063428	0.0656311	0.04395	0.0523153	0.0809527	0.0338412	0.0512528	0.0613811	0.0533807	0.0545644	0.0681508	0.075919	0.118022	0.125577	0.0709104	0.119826	0.119125	0.0466016	0.0336854
	1313.29	0.0615089	0.0747469	0.0856481	0.0312415	0.0419029	0.0535189	0.0671799	0.0695454	0.0384462	0.0427018	0.0489819	0.061833	0.0503685	0.0596576	0.0498482	0.0619493	0.062898	0.061692	0.0586321	0.0409242	0.0704136	0.0678684	0.0680536	0.0762787	0.0732675	0.065227	0.0472091	0.0829006	0.0674597	0.0631566	0.0653034	0.0437811	0.0521605	0.0807958	0.0337975	0.0511375	0.0614262	0.0533032	0.054364	0.0679786	0.0760749	0.118532	0.126044	0.0710884	0.120242	0.119633	0.0467443	0.0337727
	1314.25	0.0612973	0.0746551	0.0857654	0.03126	0.0419803	0.0534238	0.0672258	0.0697568	0.0384001	0.0425984	0.0489402	0.0620319	0.0505411	0.0598733	0.0499739	0.0620967	0.0630186	0.0617419	0.0586759	0.0409744	0.0701103	0.0675602	0.0677155	0.0759312	0.0729947	0.0650198	0.0469981	0.0826611	0.0672918	0.0627795	0.0649636	0.0435674	0.0519961	0.0806277	0.0337163	0.0510637	0.0614455	0.0533022	0.0542627	0.0677725	0.0762399	0.118916	0.126459	0.0713014	0.120582	0.120011	0.0467784	0.0339102
	1315.21	0.0611141	0.0745333	0.0858943	0.031331	0.0420419	0.0534373	0.0672566	0.0698532	0.0383103	0.0425132	0.0488744	0.0620882	0.0506766	0.0600231	0.0500501	0.0622721	0.063158	0.0618537	0.0588256	0.0410562	0.0698644	0.0671869	0.067389	0.075574	0.0727338	0.0647915	0.0467293	0.0823529	0.0670701	0.0625208	0.0646254	0.043406	0.0518976	0.0805086	0.033699	0.0509154	0.0614034	0.0532222	0.0541891	0.0675449	0.0764271	0.119229	0.126845	0.0716031	0.121004	0.120396	0.046917	0.0340764
	1316.18	0.0609577	0.0744465	0.0860434	0.0313667	0.0420881	0.0536002	0.0672879	0.0699662	0.0382249	0.0425224	0.0489287	0.0621019	0.050788	0.0602025	0.0500847	0.0624322	0.0633043	0.0621414	0.0590597	0.0411637	0.0696834	0.0668784	0.0671031	0.0753903	0.0725992	0.0646018	0.0464143	0.0819616	0.0668248	0.062281	0.0643008	0.0432756	0.0518415	0.0804234	0.033749	0.050725	0.0613339	0.0530783	0.0540339	0.0673702	0.0766304	0.119542	0.127236	0.0719068	0.121535	0.120822	0.0472465	0.0342908
	1317.14	0.060802	0.0744301	0.0862519	0.0313309	0.0421581	0.053716	0.0672626	0.0700638	0.0382851	0.0425498	0.049047	0.0623093	0.0509609	0.0604091	0.0502003	0.0626589	0.0635387	0.0623837	0.0592972	0.0412886	0.0695398	0.0666228	0.0668515	0.0752561	0.0725092	0.064417	0.0461107	0.081674	0.0666152	0.0619987	0.0640736	0.0431458	0.0518268	0.0804089	0.0338243	0.0506092	0.0612989	0.0530563	0.0538299	0.0671865	0.0768924	0.120051	0.127683	0.0721938	0.12203	0.121301	0.0475154	0.0344086
	1318.11	0.0606562	0.0743883	0.0863301	0.0312979	0.0420994	0.0538831	0.0673563	0.0702583	0.0383081	0.0425097	0.0490484	0.0624788	0.0511252	0.0605014	0.050337	0.0628989	0.0637558	0.0624727	0.0593971	0.0413165	0.069308	0.0662479	0.0664586	0.0750558	0.0723174	0.0642261	0.04581	0.0813858	0.0664584	0.061715	0.063909	0.0429795	0.0517455	0.08038	0.0338326	0.0504654	0.0611705	0.0530355	0.0537093	0.0670657	0.077127	0.120563	0.128083	0.0723256	0.122407	0.121659	0.0475828	0.03447
	1319.07	0.0605595	0.0743646	0.086441	0.03134	0.042168	0.0540433	0.0675402	0.0705265	0.0383204	0.0424999	0.049036	0.062542	0.0511327	0.0606098	0.0503934	0.0631445	0.0639666	0.0626581	0.0596156	0.0414069	0.0689535	0.0658698	0.0659548	0.0748667	0.072139	0.0640819	0.0455826	0.081076	0.0663478	0.0614339	0.063684	0.0427484	0.051649	0.0802977	0.0337679	0.0503669	0.0611862	0.0530285	0.0536776	0.0670014	0.0773609	0.121014	0.12848	0.0726189	0.122798	0.12199	0.0476634	0.0346234
	1320.04	0.0604684	0.0743898	0.0865363	0.0313729	0.042247	0.0540735	0.0675957	0.0707165	0.0382547	0.0424833	0.0490829	0.0626681	0.0510935	0.0607595	0.0503638	0.0633144	0.0641683	0.0628295	0.0597293	0.0414867	0.0685747	0.0655394	0.0657221	0.0746464	0.0720164	0.0640074	0.0454046	0.0808308	0.0662732	0.0611638	0.0633826	0.0426082	0.0515835	0.0801937	0.0337329	0.0502755	0.0612283	0.0529624	0.0535876	0.0668995	0.0774705	0.1214	0.128885	0.0727998	0.123138	0.122211	0.0477855	0.0346995
	1321	0.060361	0.0743534	0.0865756	0.0313947	0.0422351	0.054099	0.0676061	0.070807	0.0382416	0.0425129	0.0491821	0.0628448	0.0512025	0.0608507	0.0503835	0.0634157	0.0643152	0.0629741	0.0598465	0.041583	0.0684581	0.0653365	0.065602	0.0744682	0.0718818	0.0639386	0.0451965	0.0805884	0.0662502	0.060967	0.0631952	0.0425294	0.051507	0.0801463	0.033726	0.05023	0.061243	0.0529274	0.0534299	0.0668027	0.0775712	0.121811	0.129338	0.0729207	0.123468	0.122463	0.0479915	0.0347573
	1321.96	0.0602419	0.0744052	0.0867161	0.031491	0.0423064	0.0541635	0.0677052	0.0710144	0.0382583	0.0424353	0.0491693	0.0629479	0.0513172	0.0609043	0.0504535	0.0635265	0.0645062	0.063078	0.0600355	0.0417447	0.0683772	0.0652162	0.0654567	0.0743386	0.0717544	0.0638136	0.044963	0.0803113	0.0661716	0.0607875	0.0630156	0.0423611	0.0513154	0.0800351	0.033648	0.0502354	0.0612548	0.052919	0.0532911	0.0667178	0.0777427	0.122127	0.129617	0.0730227	0.123805	0.122729	0.0481392	0.0348056
	1322.93	0.0602339	0.0745218	0.0869864	0.0315097	0.0424326	0.054203	0.0677146	0.0711978	0.0382204	0.0423706	0.049147	0.0630429	0.0514163	0.0611049	0.0504418	0.063614	0.0646671	0.0631776	0.0602086	0.0417775	0.0683057	0.0651504	0.0653123	0.0743034	0.0716649	0.063708	0.0447945	0.0800887	0.0661075	0.0606271	0.0627981	0.0422356	0.0513004	0.0800393	0.0336106	0.0502287	0.0611825	0.0529048	0.0532381	0.0666977	0.0780002	0.122514	0.130024	0.0733221	0.124258	0.123015	0.048252	0.0348554
	1323.89	0.0602821	0.0746487	0.0872856	0.0315134	0.0425286	0.0542602	0.0677063	0.071392	0.0382207	0.0423574	0.0492277	0.0632145	0.0515704	0.0613244	0.0504774	0.0637126	0.0648231	0.0633441	0.0603463	0.0417592	0.0683147	0.0651097	0.0651489	0.0743558	0.0716805	0.0637504	0.0446987	0.0798624	0.0661349	0.0605696	0.0627197	0.0421793	0.0514008	0.0802024	0.0337165	0.0503112	0.0611796	0.0529173	0.0532874	0.0667132	0.0781927	0.12288	0.130435	0.0735891	0.124772	0.12327	0.0484146	0.0350216
	1324.86	0.0602656	0.0747942	0.0875223	0.0315742	0.0426411	0.0544652	0.0679537	0.0717664	0.0382967	0.0424467	0.0493839	0.063451	0.0517995	0.0616321	0.0505918	0.0638473	0.0650812	0.0635998	0.0605019	0.0418147	0.0683597	0.0651866	0.0650415	0.0744705	0.0718101	0.063867	0.0446472	0.0797602	0.0662015	0.060647	0.0627736	0.0421483	0.051496	0.0803226	0.0338487	0.0504101	0.0612568	0.0530011	0.0532813	0.066731	0.0784154	0.123341	0.130823	0.0739001	0.125386	0.123652	0.0486358	0.0351531
	1325.82	0.0601841	0.0749806	0.0877329	0.0315531	0.0427228	0.0546609	0.0681741	0.0721845	0.0384127	0.0425434	0.0494059	0.0636031	0.0519614	0.0619323	0.0507035	0.0639952	0.0652804	0.0639169	0.0607832	0.0420597	0.0684057	0.0652651	0.0651403	0.0745621	0.0719071	0.0639332	0.0445669	0.0796556	0.0662934	0.0607408	0.0627657	0.0421106	0.0515298	0.0804293	0.0339043	0.0503478	0.061297	0.0530889	0.0532676	0.0668007	0.0786658	0.123835	0.131331	0.074146	0.125898	0.124101	0.0487889	0.0352367
	1326.79	0.0602577	0.0752243	0.0880448	0.0316361	0.042857	0.0548062	0.0683389	0.0725442	0.0385296	0.0427132	0.0495667	0.0637211	0.0520686	0.0621401	0.0508042	0.0642775	0.0655499	0.0642119	0.0610805	0.0422681	0.0684404	0.0652677	0.0651723	0.0746036	0.0720367	0.0640576	0.0445338	0.0795877	0.0665018	0.0607796	0.0627068	0.042166	0.0516897	0.0805748	0.0339344	0.0504163	0.061396	0.0532319	0.0532739	0.0668808	0.0788877	0.12439	0.131834	0.0744216	0.126538	0.124628	0.0489488	0.0353339
	1327.75	0.0603852	0.0753899	0.0882792	0.0317735	0.0429699	0.0549155	0.0684783	0.0729274	0.0386529	0.0428754	0.0497881	0.0638257	0.0521134	0.0623076	0.0509032	0.0645226	0.0658168	0.0644458	0.0613573	0.0423768	0.0683667	0.0650893	0.0650413	0.0746417	0.0720864	0.0641195	0.0444748	0.0794576	0.0665822	0.0606252	0.0625169	0.0421039	0.0518252	0.0807454	0.0339593	0.0504863	0.0614381	0.0533329	0.0532869	0.0669061	0.0790859	0.124966	0.132272	0.0747846	0.12732	0.125154	0.0491113	0.0354371
	1328.71	0.0603787	0.0754665	0.088574	0.0318474	0.0430848	0.0550573	0.0686192	0.0733396	0.038722	0.0428953	0.0498942	0.0640104	0.0522448	0.0625752	0.051002	0.0647096	0.0660503	0.0647551	0.0616494	0.0426117	0.0683162	0.0649551	0.0649071	0.0746832	0.0721279	0.0641747	0.0444063	0.0793107	0.0666325	0.0604272	0.0623418	0.0419218	0.0518299	0.0808562	0.0340211	0.0505132	0.0615314	0.0533836	0.0532894	0.0669104	0.0793618	0.12562	0.132823	0.0750902	0.12798	0.125698	0.0491731	0.0355035
	1329.68	0.0603379	0.0755779	0.0888301	0.0318942	0.0431522	0.0552296	0.0687219	0.0736109	0.0386844	0.0428359	0.0499454	0.0642921	0.0525395	0.062869	0.0510305	0.0649184	0.0662371	0.0649265	0.0618246	0.0427767	0.0682927	0.0649306	0.0647167	0.0746068	0.0721851	0.0641569	0.0442238	0.079142	0.0666435	0.0602654	0.0622367	0.0417845	0.0518183	0.0808216	0.034049	0.0505235	0.0616598	0.0534367	0.0532745	0.0669086	0.0796703	0.126266	0.133361	0.0753418	0.128568	0.126186	0.0492821	0.0355712
	1330.64	0.060328	0.0757165	0.0889804	0.0318778	0.0432271	0.0553719	0.0688684	0.0738392	0.0386208	0.0427634	0.0499925	0.064513	0.0527125	0.0630026	0.0510154	0.065032	0.0663947	0.0650138	0.0619703	0.0428088	0.0681575	0.0648196	0.0644546	0.074479	0.0721256	0.0641219	0.0439874	0.0789478	0.0666055	0.0601703	0.0620227	0.0417337	0.0518192	0.080887	0.0340812	0.050464	0.0617097	0.053423	0.0532403	0.0668085	0.0799324	0.126781	0.133855	0.0756453	0.129133	0.126633	0.0494462	0.0356758
	1331.61	0.0601896	0.0757262	0.0890269	0.0318091	0.0432431	0.0554092	0.0688671	0.0740961	0.0385419	0.0427406	0.0499878	0.0645921	0.0526751	0.0630975	0.0510015	0.0651051	0.0665402	0.0652064	0.0621533	0.042888	0.0678996	0.0644549	0.0642076	0.0744144	0.0720261	0.0640904	0.0436754	0.0786392	0.0664582	0.0599241	0.0618284	0.0415661	0.051738	0.0808797	0.0341006	0.0503896	0.0616798	0.0533931	0.0531141	0.0666993	0.0802569	0.127173	0.134304	0.0758927	0.129613	0.127009	0.0495364	0.0357533
	1332.57	0.06012	0.0757557	0.0891215	0.0317468	0.0431917	0.0554161	0.0688286	0.0743458	0.0385814	0.0428216	0.0500683	0.064677	0.052751	0.0632573	0.0510461	0.065214	0.0667726	0.0653712	0.0623196	0.042937	0.0677465	0.0643121	0.0639727	0.0745124	0.0720087	0.0640477	0.0435233	0.0784051	0.0663839	0.0596522	0.0616886	0.0413841	0.0516797	0.0809072	0.0341393	0.050384	0.061687	0.0534169	0.0530518	0.0667403	0.0804594	0.127696	0.134799	0.0761799	0.130175	0.127394	0.0496511	0.0358195
	1333.53	0.0601737	0.075876	0.0892276	0.0318061	0.0432539	0.0554159	0.0688508	0.0745655	0.0387023	0.0429381	0.0502574	0.0647614	0.0528966	0.0634291	0.0510699	0.0653496	0.0669446	0.0655014	0.0624227	0.0429804	0.067763	0.0643896	0.0639258	0.0744109	0.0719834	0.0639951	0.0435229	0.0783133	0.0664254	0.0595358	0.0615089	0.0413115	0.0517352	0.0811181	0.0342637	0.0504173	0.0617478	0.0534243	0.0530928	0.0667567	0.0805805	0.128053	0.135136	0.0763579	0.130639	0.127684	0.0497717	0.0358208
	1334.5	0.0602195	0.0759758	0.0893637	0.0319025	0.0433998	0.0554959	0.069035	0.0747869	0.038652	0.0428828	0.0503241	0.0649154	0.053056	0.0635549	0.0511383	0.0655042	0.0670448	0.0656056	0.0625704	0.0430877	0.067827	0.064367	0.0639124	0.0742575	0.0719649	0.0639817	0.0434684	0.0782788	0.0665546	0.0595926	0.0614731	0.0413501	0.0518494	0.0812111	0.0343623	0.0505268	0.0617813	0.0535292	0.0531579	0.0668215	0.0808651	0.128385	0.135396	0.0764888	0.13099	0.127879	0.0498175	0.0358246
	1335.46	0.0602167	0.0760451	0.0895046	0.0318429	0.0434031	0.055563	0.0691936	0.0749326	0.0385498	0.0427707	0.0502079	0.064992	0.0531509	0.0636094	0.0511913	0.06559	0.0670952	0.0656357	0.0626601	0.0431553	0.0679069	0.0643766	0.0639231	0.074313	0.0719943	0.0640384	0.0434036	0.0781473	0.0665669	0.0597023	0.0614935	0.0413389	0.0519788	0.0812619	0.0343663	0.0504952	0.0616675	0.0535258	0.0532252	0.0668729	0.0810056	0.128607	0.1355	0.0765815	0.131187	0.12791	0.0497223	0.0358841
	1336.43	0.0603178	0.0761745	0.0895869	0.031808	0.0433439	0.0555833	0.0691692	0.075	0.0386398	0.0428207	0.0502033	0.0649861	0.053186	0.0636303	0.0511934	0.065604	0.0672076	0.0657199	0.0627335	0.0431621	0.0680242	0.0644943	0.0640134	0.0745377	0.0720909	0.0642054	0.0434343	0.0781111	0.06664	0.0598283	0.0615933	0.0413562	0.052126	0.0814622	0.0343735	0.0505516	0.0617843	0.0535154	0.0533368	0.0669108	0.0810151	0.128765	0.135665	0.0767736	0.131338	0.127997	0.0498236	0.0359584
	1337.39	0.060432	0.0762119	0.0896866	0.0318867	0.043361	0.0555525	0.0691532	0.0750017	0.0387321	0.0429257	0.0502943	0.0649055	0.0531655	0.0636055	0.0510931	0.0654695	0.0671725	0.0657935	0.0627394	0.0431479	0.0679981	0.064608	0.064088	0.0747182	0.0721669	0.0643206	0.0435337	0.0781005	0.0667676	0.0599168	0.0616533	0.0413862	0.0522286	0.0815984	0.034411	0.0506626	0.0619224	0.0536172	0.0534001	0.066995	0.0809941	0.128805	0.135756	0.0768389	0.131369	0.128077	0.0499554	0.0360236
	1338.36	0.0605311	0.0762497	0.0898279	0.0320219	0.043503	0.0556483	0.0693327	0.0750651	0.0387975	0.0430138	0.0503793	0.064988	0.0532037	0.0637773	0.0511267	0.0654281	0.0671792	0.0658941	0.0627371	0.0431865	0.0682239	0.0648433	0.0642127	0.0748146	0.0722295	0.0643044	0.0437383	0.0782043	0.0670093	0.0599893	0.0617215	0.0414859	0.052396	0.0817591	0.0344769	0.0508058	0.0619747	0.0538212	0.0534403	0.0671877	0.0810402	0.12878	0.135744	0.0768069	0.131339	0.127991	0.0499738	0.0360504
	1339.32	0.0607095	0.0763715	0.0898151	0.0320116	0.0434685	0.0556891	0.0694104	0.0750797	0.0388695	0.0431094	0.0504809	0.0651302	0.0533166	0.0638756	0.0511883	0.0654076	0.0671842	0.0658707	0.0627252	0.0431053	0.0684726	0.0650578	0.0643974	0.0748567	0.0723084	0.0643497	0.0438996	0.0783689	0.0671157	0.0601704	0.06183	0.0415587	0.0524786	0.0819112	0.0345528	0.0508905	0.0620133	0.0538966	0.053617	0.0674246	0.0810042	0.128592	0.135605	0.0768129	0.131235	0.127716	0.0499415	0.0360453
	1340.28	0.0608422	0.0764869	0.0897858	0.0320029	0.0434023	0.0556225	0.0694291	0.0749152	0.0388015	0.0430427	0.0504255	0.0650845	0.0533012	0.0637038	0.0510636	0.0653406	0.0670688	0.0657487	0.0626644	0.0430276	0.0685741	0.0651494	0.0645932	0.0750226	0.0724686	0.0644862	0.0440552	0.0785287	0.0670989	0.0604464	0.0620479	0.041653	0.0525473	0.0820629	0.0345639	0.0509788	0.0620773	0.0539324	0.0536745	0.0675231	0.0809409	0.128391	0.13549	0.0766366	0.130992	0.127352	0.0498436	0.0359807
	1341.25	0.0607696	0.0764455	0.0896765	0.0320397	0.0433674	0.0554773	0.0694108	0.074703	0.0387521	0.0429675	0.0502379	0.0647848	0.0530552	0.0634484	0.0508288	0.0650906	0.0668604	0.0655825	0.0624371	0.0430459	0.0685442	0.0651706	0.0647217	0.0750595	0.0724655	0.0645257	0.0442017	0.0786307	0.0671395	0.0605575	0.0622314	0.04172	0.0524806	0.0820437	0.0345004	0.0511058	0.0620454	0.0539785	0.0535865	0.0674315	0.0807518	0.127981	0.135232	0.0763079	0.13057	0.126971	0.0496061	0.0358739
	1342.21	0.0608071	0.0765066	0.0896316	0.0320958	0.0434085	0.0553906	0.0694395	0.0745706	0.0387797	0.0429865	0.0501962	0.0646263	0.0529438	0.0633295	0.0506746	0.0648967	0.0666347	0.0654	0.0622281	0.0429801	0.0687279	0.0654158	0.0650132	0.0751149	0.0725893	0.0646568	0.0443653	0.0787711	0.0673476	0.0606567	0.0623577	0.0418151	0.0524969	0.0820444	0.0344754	0.0512636	0.0620399	0.0540728	0.0535628	0.0675017	0.0804626	0.127475	0.134848	0.076062	0.130184	0.126774	0.0494586	0.0358195
	1343.18	0.0610641	0.0766472	0.0896682	0.0322152	0.0435937	0.0553738	0.0694216	0.0744932	0.0389064	0.0430867	0.0502554	0.0646222	0.0529099	0.0633063	0.050473	0.064781	0.0664461	0.0651448	0.0620195	0.0427609	0.0689966	0.0658972	0.065451	0.0753723	0.0728297	0.0648867	0.0446927	0.0791276	0.0677155	0.0609457	0.0625656	0.0419612	0.0526697	0.0822408	0.0345813	0.0515302	0.0621667	0.0541563	0.053725	0.0677202	0.0802988	0.12702	0.134535	0.0759141	0.129804	0.126528	0.0493245	0.0357775
	1344.14	0.0614035	0.0768314	0.0896958	0.0322631	0.0436487	0.0553393	0.069349	0.0744237	0.038963	0.0431314	0.0502957	0.0645518	0.052868	0.0632418	0.0504104	0.0646426	0.0662383	0.0648998	0.0618591	0.0425836	0.0693367	0.0664701	0.0658662	0.0758017	0.0730474	0.0652528	0.0452163	0.0796236	0.0681347	0.0614151	0.0630419	0.0422715	0.0528751	0.082545	0.0347665	0.0518105	0.0623148	0.0543474	0.053972	0.0679373	0.0801709	0.126714	0.134339	0.0756797	0.129402	0.126094	0.0491802	0.0356866
	1345.11	0.061641	0.0770051	0.08968	0.0322197	0.0435582	0.0552732	0.0694141	0.0742782	0.0390053	0.0432199	0.0503125	0.0644046	0.0528302	0.0630908	0.050395	0.064459	0.0661	0.0647275	0.061717	0.0424842	0.0697557	0.0670113	0.0663713	0.0762032	0.0733496	0.0656195	0.045623	0.0801528	0.0684659	0.0618597	0.0635985	0.0426209	0.0531686	0.0827708	0.0348332	0.0520958	0.0624859	0.0546175	0.0542316	0.0681201	0.0800107	0.126416	0.134064	0.0754183	0.128919	0.125635	0.0490361	0.0356142
	1346.07	0.061883	0.0771549	0.0897142	0.0321591	0.0436223	0.0552043	0.0694811	0.0741881	0.0390738	0.0432926	0.0503374	0.0642791	0.0527224	0.0629972	0.0502841	0.0642752	0.0659681	0.0646466	0.0615511	0.0424315	0.0702975	0.0675755	0.0669927	0.0766871	0.0739127	0.0660255	0.0461169	0.0807781	0.0688863	0.0623927	0.0641823	0.042971	0.0535966	0.0831408	0.0349514	0.0524446	0.0626896	0.054884	0.05446	0.0683941	0.0799252	0.126098	0.133881	0.0752974	0.128557	0.125387	0.0489214	0.0355352
	1347.03	0.062192	0.077466	0.0899458	0.0322868	0.0437713	0.0552536	0.0695882	0.0741076	0.0392154	0.0434022	0.0504612	0.0642447	0.052688	0.0630209	0.0502353	0.064218	0.0658509	0.0647466	0.0614791	0.0424999	0.071005	0.068378	0.0678214	0.077306	0.0745158	0.0665692	0.0468017	0.081611	0.0694555	0.0631251	0.0648578	0.0433771	0.0540391	0.0837026	0.0351467	0.0528742	0.0628907	0.0551466	0.0547401	0.0688045	0.0797681	0.125811	0.133702	0.0752812	0.128336	0.125334	0.0488747	0.0354839
	1348	0.0626702	0.0780538	0.090351	0.0324925	0.0439024	0.0554399	0.069912	0.074164	0.0395459	0.0436456	0.050724	0.0643566	0.0527606	0.0630625	0.0502202	0.0642651	0.0658157	0.0647616	0.0614192	0.0424973	0.0718631	0.069308	0.0688199	0.0781607	0.0752923	0.0672813	0.0476595	0.0826503	0.0702572	0.0638929	0.0656464	0.0438941	0.0546717	0.0845121	0.0353339	0.0534666	0.0632162	0.0555787	0.0551604	0.0693529	0.0797373	0.125813	0.133759	0.0752523	0.128291	0.125391	0.0489249	0.0355199
	1348.96	0.0632361	0.0786652	0.0907468	0.0326789	0.0440399	0.0555966	0.070226	0.0743303	0.0399658	0.0439724	0.0509703	0.0644054	0.0527749	0.0630147	0.0502592	0.0643062	0.0658323	0.0646963	0.0613436	0.0424208	0.0728056	0.0704162	0.0699892	0.0790091	0.0761223	0.068068	0.0486066	0.0837795	0.0711289	0.0647964	0.0665829	0.0445118	0.0553823	0.0853872	0.0355588	0.0541483	0.0635874	0.0560714	0.0555811	0.0698234	0.0797738	0.12594	0.133924	0.075189	0.128225	0.125289	0.048962	0.0355716
	1349.93	0.0639875	0.0793388	0.0912498	0.0328869	0.0443287	0.0557831	0.0705244	0.0744486	0.0403601	0.0443751	0.0512001	0.0643894	0.0528705	0.0630357	0.0502592	0.0643429	0.0658419	0.0647777	0.0613384	0.042371	0.07382	0.0716781	0.0712104	0.0800298	0.077083	0.0690139	0.0497	0.0851678	0.0721519	0.0658692	0.0676707	0.0452525	0.0561209	0.0862908	0.0358894	0.0548188	0.064118	0.0566152	0.0561281	0.0704968	0.0797614	0.126013	0.134029	0.0751645	0.128258	0.125271	0.0490168	0.0355992
	1350.89	0.0648136	0.0801393	0.0917571	0.0330277	0.0446676	0.055965	0.0709414	0.0746992	0.0407308	0.0448018	0.0515033	0.0645118	0.0530319	0.0631781	0.0502373	0.0643263	0.065812	0.0649679	0.061487	0.0424519	0.0749456	0.0730512	0.0725409	0.0813191	0.0782003	0.0700549	0.0509131	0.0866753	0.0732978	0.067031	0.0688444	0.0460403	0.0568491	0.087205	0.0362681	0.0555638	0.0647306	0.0573112	0.0568082	0.071382	0.0797824	0.126112	0.134129	0.0752139	0.1284	0.125477	0.0490315	0.0356314
	1351.86	0.0656917	0.0810101	0.0924332	0.0333333	0.0450865	0.05616	0.071466	0.0750619	0.041178	0.045136	0.0518916	0.0647545	0.0531635	0.0633187	0.0503503	0.0643333	0.0658666	0.0651827	0.0615903	0.042487	0.076209	0.0746042	0.0741161	0.0826882	0.0794321	0.0712417	0.0521735	0.0882883	0.0745653	0.0683227	0.0701933	0.0469048	0.0577195	0.0883637	0.0366321	0.056525	0.0654072	0.0581306	0.0575012	0.0722785	0.0798896	0.126315	0.134348	0.075368	0.128505	0.12574	0.0490423	0.035727
	1352.82	0.0666083	0.0819647	0.0931353	0.0337038	0.045425	0.0563554	0.0718482	0.0752883	0.041645	0.045449	0.0522611	0.0648225	0.0531941	0.0633611	0.0503835	0.0643458	0.065905	0.0653326	0.0615862	0.0424957	0.0775421	0.0762327	0.0757525	0.084076	0.0806947	0.0724463	0.0535153	0.090048	0.0759589	0.0696368	0.0715733	0.047771	0.0587738	0.0896417	0.0369812	0.0574262	0.0660139	0.0588231	0.0582762	0.0731637	0.0799575	0.12637	0.134558	0.0754077	0.128578	0.125884	0.0490851	0.035771
	1353.78	0.0675106	0.0830107	0.093807	0.0339723	0.0456845	0.0566656	0.07217	0.0754647	0.0421116	0.0460204	0.0526826	0.0648396	0.0531778	0.0634176	0.0503782	0.064413	0.0658915	0.0654311	0.0615543	0.0424483	0.0790863	0.0780848	0.0774737	0.0856333	0.0821125	0.0737369	0.0549333	0.091832	0.0773461	0.0709881	0.0729196	0.0487211	0.0599012	0.0909589	0.0373391	0.0584274	0.0666259	0.0595051	0.0590294	0.0740838	0.0799581	0.126402	0.134654	0.0753517	0.128732	0.125965	0.0491769	0.0356937
	1354.75	0.0684086	0.0840019	0.0944632	0.0341767	0.0459386	0.0569214	0.0726813	0.0756954	0.0426753	0.0466022	0.0530426	0.0649194	0.0533046	0.0634622	0.0504285	0.0645385	0.065918	0.0655759	0.0616185	0.0424512	0.0806442	0.079957	0.0792365	0.0872738	0.0835765	0.075128	0.056504	0.0937726	0.0788016	0.0725633	0.0745351	0.0497357	0.0610089	0.0923774	0.037801	0.0596436	0.0674068	0.060403	0.0597444	0.0750226	0.079956	0.126459	0.134652	0.0754029	0.128906	0.12605	0.0492446	0.0356744
	1355.71	0.0694982	0.0851454	0.0953949	0.0345343	0.0464313	0.0571224	0.0732629	0.0760155	0.0433656	0.0471941	0.053494	0.0650674	0.0534549	0.0636129	0.0505081	0.0646579	0.0660603	0.0656922	0.061701	0.0424772	0.082391	0.0819938	0.0812209	0.0890205	0.0852365	0.0766914	0.0583075	0.0959937	0.080477	0.0742763	0.0763536	0.0508567	0.0622212	0.0939492	0.0383698	0.0608645	0.0682236	0.061374	0.0605163	0.0760232	0.0799898	0.12664	0.13475	0.0755245	0.129086	0.126275	0.0492624	0.0357669
	1356.68	0.0706654	0.0863306	0.0963181	0.0348266	0.0469136	0.0573917	0.0738211	0.0763907	0.0440617	0.0478252	0.054039	0.0652017	0.0534716	0.0637152	0.0505794	0.0647913	0.0661775	0.0658513	0.06177	0.042497	0.0842648	0.0842	0.0834025	0.0907714	0.0869271	0.0782011	0.0602226	0.0983295	0.0822113	0.0760308	0.0781465	0.0520207	0.0635092	0.0955667	0.0388562	0.0621331	0.069052	0.062305	0.0614556	0.077117	0.0800559	0.12684	0.134841	0.0756165	0.129208	0.126581	0.0493062	0.0358017
	1357.64	0.0718355	0.0876101	0.0972263	0.0350332	0.0472859	0.0577386	0.0745069	0.0768114	0.0448435	0.0484221	0.0545472	0.0653109	0.0535127	0.0637631	0.0506621	0.0648425	0.0661247	0.0660489	0.0618373	0.0425806	0.0862321	0.0865625	0.0857337	0.0926567	0.0886148	0.0798353	0.0621369	0.1008	0.0840155	0.0779091	0.0800532	0.053305	0.0648573	0.0973685	0.039355	0.0634402	0.0699194	0.0633091	0.0624371	0.0783203	0.0801272	0.127032	0.134966	0.0755531	0.129344	0.126794	0.0494346	0.0358026
	1358.6	0.0731249	0.088942	0.098339	0.0354459	0.047783	0.0580888	0.0751916	0.0772174	0.0456358	0.0491031	0.0550482	0.0655545	0.0537755	0.0639738	0.0507583	0.064938	0.0662115	0.0662107	0.0618348	0.0426054	0.0881848	0.0888317	0.0880229	0.0947068	0.0904418	0.0816569	0.0639927	0.103164	0.0858401	0.079836	0.082046	0.0546023	0.066222	0.0991777	0.0398669	0.0646652	0.0707591	0.0642792	0.0635027	0.0796776	0.0800978	0.1272	0.135016	0.0756169	0.129534	0.126902	0.0495022	0.0358448
	1359.57	0.0744404	0.0902263	0.0994647	0.0359215	0.0483804	0.0583353	0.0758017	0.0776677	0.0463473	0.049862	0.055671	0.0656968	0.053977	0.0641406	0.0508412	0.0651538	0.0663312	0.0664899	0.0619648	0.0426307	0.0902662	0.0912351	0.0903457	0.0968176	0.092311	0.0834858	0.0659527	0.105646	0.0877988	0.0818323	0.0840981	0.0559264	0.0676851	0.100958	0.0404056	0.0660446	0.0717379	0.0653351	0.064587	0.0810438	0.0801381	0.127425	0.135101	0.0758293	0.129814	0.127195	0.0494623	0.0358126
	1360.53	0.0758383	0.0915923	0.100475	0.0364155	0.0489197	0.0586047	0.0763935	0.0781427	0.0470307	0.0505271	0.0562631	0.0658669	0.0541945	0.0643347	0.0510173	0.0653638	0.0664166	0.0668414	0.0621553	0.0426971	0.092406	0.0937724	0.0927261	0.0989715	0.0942578	0.0852757	0.0681083	0.108278	0.0898475	0.0839928	0.086273	0.0573378	0.0693618	0.10291	0.0410473	0.0675945	0.0727127	0.0664874	0.0657633	0.0824568	0.0804011	0.127696	0.135296	0.076034	0.130013	0.127439	0.0495577	0.035776
	1361.5	0.0771986	0.0930858	0.10159	0.0369315	0.0494157	0.0591382	0.0770937	0.0785661	0.0479332	0.051235	0.0568754	0.0660801	0.0543745	0.0645568	0.051179	0.0655418	0.0666134	0.0671689	0.0623462	0.042778	0.0945505	0.0964163	0.0952561	0.101326	0.0963388	0.0872551	0.0703971	0.110979	0.0920131	0.0862912	0.0885696	0.058817	0.071007	0.104985	0.0417123	0.0692589	0.0737497	0.0676518	0.0669022	0.0838461	0.0806058	0.127987	0.135597	0.0762157	0.130192	0.127785	0.0496801	0.0358468
	1362.46	0.0783456	0.0943393	0.102547	0.0372665	0.0497401	0.0596154	0.0777178	0.0788999	0.0486739	0.0518472	0.057451	0.0662716	0.054483	0.0647077	0.0513069	0.0656837	0.0666953	0.0673678	0.0624383	0.0427355	0.0966065	0.0987493	0.0976559	0.10342	0.0981117	0.0890617	0.0724646	0.113325	0.0939841	0.0883214	0.0906276	0.0601497	0.0723656	0.106769	0.0422363	0.0707163	0.0747596	0.0686873	0.0679441	0.0850764	0.0806777	0.128233	0.135685	0.0763903	0.130354	0.128107	0.0497808	0.0359149
	1363.43	0.0797861	0.0956951	0.103666	0.0376371	0.0502704	0.0600457	0.078514	0.0794044	0.0495383	0.0526019	0.0581159	0.0666194	0.0546559	0.0649717	0.0513959	0.0657841	0.0668767	0.067533	0.0625311	0.0427653	0.0987006	0.101232	0.100071	0.105401	0.0999194	0.0908114	0.0746129	0.115868	0.095864	0.0903888	0.0927987	0.0615859	0.0738488	0.108697	0.0427764	0.0721435	0.0758152	0.0698896	0.0690025	0.0864581	0.0808161	0.128493	0.135884	0.0766893	0.130676	0.128438	0.0499529	0.0360807
	1364.39	0.0808762	0.0968394	0.104517	0.037966	0.0508274	0.060253	0.0791101	0.0797227	0.0501252	0.053245	0.0585854	0.0666689	0.0547879	0.0651155	0.0514387	0.0658103	0.0668745	0.0675845	0.0625173	0.0428083	0.100176	0.103237	0.102016	0.107	0.101524	0.0923748	0.0763165	0.118054	0.0974854	0.0919732	0.0944956	0.0626583	0.0749932	0.110205	0.0432407	0.07325	0.0765832	0.0709148	0.0697856	0.0874867	0.0807393	0.128573	0.135992	0.076497	0.130701	0.128518	0.0498956	0.0360854
	1365.35	0.0817667	0.0977717	0.105273	0.0383882	0.0513123	0.0604205	0.0795007	0.0800736	0.0506545	0.0538371	0.0590924	0.0667707	0.055061	0.0653141	0.0515774	0.0659469	0.0669424	0.0677256	0.0625714	0.0429145	0.101656	0.105023	0.103806	0.108489	0.103035	0.0938525	0.0778434	0.119805	0.098963	0.0934121	0.096046	0.0636585	0.0761996	0.111723	0.0437137	0.0743553	0.0772609	0.0718187	0.0705793	0.0884456	0.0806468	0.128687	0.136126	0.0764748	0.130816	0.128543	0.0498941	0.0360631
	1366.32	0.0824434	0.0984982	0.106054	0.0387211	0.0517275	0.0606564	0.0798718	0.0803269	0.0513104	0.054426	0.0595431	0.0667698	0.0550415	0.0653413	0.0515809	0.0660208	0.0669682	0.0678271	0.0626041	0.0429942	0.102896	0.106305	0.105207	0.109715	0.10412	0.095	0.079104	0.121158	0.100119	0.0945562	0.0972737	0.0644346	0.077276	0.112831	0.0440298	0.0752268	0.0778553	0.0725382	0.0712227	0.0890758	0.0806241	0.128761	0.136209	0.0766563	0.130981	0.128673	0.0499365	0.0360606
	1367.28	0.0827545	0.0989054	0.106498	0.0387971	0.0518739	0.0608503	0.0800773	0.0803256	0.0515083	0.0546316	0.0596258	0.0667087	0.0549141	0.0652297	0.0514929	0.0660185	0.0668638	0.0678619	0.0625068	0.0429268	0.103588	0.107122	0.106027	0.110476	0.104792	0.0957389	0.0797972	0.121956	0.100798	0.0951758	0.0978757	0.0647278	0.0779206	0.113352	0.0441179	0.0757036	0.0781624	0.0728531	0.0715494	0.0893871	0.0807241	0.128924	0.136236	0.0766696	0.130998	0.128784	0.0499677	0.0360898
	1368.25	0.082678	0.0987673	0.106407	0.0387208	0.0517898	0.0608573	0.0800171	0.0801962	0.0514833	0.0544965	0.0596145	0.0666561	0.0548783	0.0651666	0.0514199	0.0659468	0.0667377	0.0678223	0.0624654	0.042829	0.103581	0.107244	0.106055	0.110433	0.104752	0.0957641	0.0797972	0.121765	0.100734	0.0950879	0.0977789	0.0646184	0.0779866	0.113317	0.0440992	0.0756591	0.0780581	0.0727707	0.0714953	0.0893525	0.0807221	0.128895	0.136162	0.076554	0.130787	0.128572	0.04992	0.0361517
	1369.21	0.0822651	0.0981961	0.105927	0.0385156	0.0514985	0.0606209	0.0797084	0.0799576	0.0513372	0.054236	0.0594496	0.0665928	0.0548236	0.0651151	0.0513938	0.0658384	0.0666546	0.0676442	0.062407	0.0427599	0.102836	0.106406	0.105186	0.109705	0.103999	0.0950628	0.0790745	0.12078	0.0999065	0.0943615	0.0970001	0.0642026	0.0774556	0.11267	0.043975	0.0751491	0.0775829	0.0723551	0.0710984	0.0889313	0.0805485	0.128679	0.135977	0.0764618	0.130511	0.128349	0.0497742	0.0360573
	1370.18	0.0813573	0.0971613	0.105009	0.0381303	0.0510212	0.060217	0.0791687	0.0795168	0.0507813	0.0537695	0.0590257	0.0663522	0.054609	0.064868	0.0513386	0.0656384	0.0665373	0.0672273	0.0621099	0.0426267	0.101339	0.10458	0.103456	0.108169	0.102594	0.0937703	0.0776382	0.119027	0.0983941	0.0929645	0.0955293	0.0632982	0.0762152	0.111276	0.0435116	0.0740918	0.0767892	0.0714272	0.0703884	0.0879546	0.0802221	0.128281	0.135638	0.0761796	0.130065	0.128082	0.0495802	0.0359176
	1371.14	0.0800575	0.0957331	0.1038	0.0376335	0.050468	0.059679	0.0784212	0.0787921	0.0499473	0.053002	0.0583188	0.0659903	0.0542631	0.064443	0.0511847	0.0653589	0.0663801	0.0668064	0.0617834	0.0424729	0.0992703	0.102148	0.101115	0.106033	0.100718	0.0919323	0.0757797	0.116659	0.0964813	0.0910605	0.0936159	0.062079	0.0746366	0.109324	0.0428494	0.0726918	0.0758877	0.0702698	0.0693805	0.0865814	0.0798356	0.127793	0.135076	0.0759531	0.129511	0.127773	0.0494824	0.035786
	1372.1	0.078443	0.0940249	0.102367	0.0370818	0.0497594	0.0591418	0.0774471	0.0780492	0.0489278	0.0520271	0.0573828	0.0656051	0.0539026	0.0639521	0.050953	0.0650346	0.0659591	0.0664082	0.0614788	0.0423057	0.096883	0.0993084	0.0983626	0.103587	0.0984453	0.0897574	0.0734728	0.113759	0.094165	0.0886699	0.0912878	0.0604453	0.072938	0.107043	0.0421627	0.0709818	0.0747196	0.0689719	0.0681059	0.0849822	0.0794993	0.127194	0.134272	0.075829	0.128853	0.127293	0.0492711	0.0355975
	1373.07	0.0769559	0.0923604	0.100942	0.0365941	0.0489609	0.0587678	0.0764545	0.0773915	0.0477964	0.0510574	0.0564747	0.0653429	0.0536765	0.0636788	0.050854	0.064879	0.0656156	0.0661356	0.0613219	0.0421787	0.0944843	0.096281	0.0953895	0.101148	0.0960512	0.0875302	0.0710547	0.110753	0.0917221	0.0862307	0.0888558	0.0587968	0.0711845	0.104699	0.0413981	0.0692051	0.0734977	0.0675411	0.0670238	0.0835488	0.0793709	0.126791	0.13381	0.0757853	0.128448	0.126788	0.0491098	0.0355354
	1374.03	0.0753487	0.0905552	0.0995142	0.0361356	0.0482526	0.058429	0.075604	0.0767211	0.0467495	0.0501685	0.0557335	0.0652058	0.053533	0.0634859	0.0508041	0.0647267	0.0655943	0.0659248	0.0612189	0.0419912	0.0917457	0.0929867	0.0921097	0.0984984	0.093543	0.08503	0.0684239	0.107526	0.0889678	0.0838241	0.0863037	0.0572155	0.0692069	0.102288	0.0404847	0.0673502	0.0722907	0.065978	0.0657314	0.0819124	0.0792288	0.126415	0.133468	0.0755818	0.128087	0.12616	0.0490486	0.0354527
	1375	0.0736513	0.0887373	0.0982743	0.0356448	0.0476586	0.0578087	0.0747697	0.0760345	0.0457415	0.0493401	0.0550046	0.0650524	0.0533975	0.0632657	0.0507011	0.0645616	0.0654444	0.0656371	0.0610159	0.0418381	0.0890039	0.0898321	0.0889355	0.0957189	0.0910813	0.082641	0.0658059	0.104367	0.086416	0.0812911	0.0837005	0.0555473	0.0672115	0.0999369	0.03974	0.0655058	0.0710961	0.0644305	0.0643006	0.080135	0.0791052	0.126216	0.13317	0.0753557	0.127753	0.125852	0.0489568	0.0352948
	1375.96	0.07206	0.0870278	0.0971176	0.0352947	0.0471709	0.0573522	0.0739454	0.0753625	0.0448339	0.0485061	0.0543343	0.0648164	0.0531161	0.0629665	0.0506076	0.0643798	0.0652604	0.0652596	0.0607317	0.0417258	0.0864543	0.0868692	0.0861181	0.0930805	0.0886828	0.0804344	0.0633501	0.101448	0.0841289	0.0787422	0.0811733	0.0539215	0.065362	0.0977582	0.0391212	0.0637387	0.0700332	0.0631037	0.0630032	0.0784957	0.0789773	0.126015	0.13288	0.0751741	0.127457	0.125684	0.0487106	0.0351822
	1376.93	0.0706604	0.0855171	0.0959583	0.0349295	0.0466579	0.0570755	0.0731752	0.0747645	0.0440093	0.0478261	0.0537432	0.0646415	0.052927	0.0627749	0.0505935	0.0642684	0.0651694	0.0648973	0.0604686	0.0416598	0.0841751	0.0841512	0.0835465	0.0907931	0.0866183	0.0784123	0.0610656	0.0987142	0.0819034	0.0764394	0.0789692	0.0524758	0.0635729	0.0957236	0.0384683	0.0622394	0.0691027	0.0620005	0.0618379	0.0771023	0.0788695	0.12585	0.132688	0.0751393	0.127273	0.125597	0.0485976	0.0351256
	1377.89	0.0693544	0.0840639	0.0948225	0.0344746	0.0460902	0.0566794	0.0724193	0.0742523	0.0432476	0.0471605	0.0531106	0.0644055	0.0527275	0.0626333	0.0505682	0.0641302	0.065074	0.0646555	0.0603565	0.0416233	0.0820652	0.0816152	0.0811157	0.088619	0.0846769	0.0765009	0.0589369	0.0960638	0.0797165	0.0743435	0.0768644	0.0511776	0.0619107	0.0936341	0.0378263	0.0607596	0.068116	0.0608676	0.0608182	0.0758269	0.0786593	0.125562	0.132416	0.0750431	0.126975	0.125273	0.0485165	0.0349796
	1378.85	0.068063	0.0826435	0.0935779	0.0339716	0.0454716	0.0562432	0.0717241	0.0738049	0.0424921	0.0464286	0.0524573	0.0639696	0.0523887	0.0622992	0.050403	0.063836	0.0647826	0.0643334	0.0601464	0.0415026	0.080062	0.07918	0.0787688	0.0864834	0.0827701	0.0746882	0.0568824	0.0935888	0.0776972	0.072429	0.0747745	0.0498655	0.0605197	0.0917356	0.0372435	0.0591912	0.0670467	0.0596459	0.0597973	0.0745168	0.0782312	0.124943	0.131706	0.0746539	0.126389	0.124649	0.0482883	0.0347263
	1379.82	0.0667139	0.0812247	0.0923453	0.0334953	0.0448755	0.0557121	0.070936	0.0732155	0.0416598	0.0456697	0.0517324	0.0635136	0.0519752	0.0617788	0.0501445	0.0634012	0.0643799	0.0637417	0.0597013	0.0412626	0.0781058	0.0768997	0.0765189	0.0844228	0.0808675	0.0729066	0.0549491	0.091203	0.075874	0.0705869	0.0727659	0.0485683	0.0591156	0.0899253	0.036593	0.0578312	0.0659389	0.0584916	0.0587024	0.0731702	0.0776408	0.124024	0.130759	0.0740041	0.125552	0.123753	0.0479797	0.0345321
	1380.78	0.0654567	0.0799043	0.091133	0.0329975	0.0442624	0.0550877	0.0700983	0.0724833	0.0408314	0.0448941	0.0510348	0.0630994	0.0515716	0.0612895	0.0498485	0.0629187	0.0639447	0.0630825	0.0592474	0.0410259	0.0762903	0.0747879	0.0743783	0.082518	0.0790102	0.0711451	0.0532413	0.088966	0.0740681	0.0687537	0.0708756	0.0473189	0.0576806	0.0880779	0.0359028	0.0565523	0.0649145	0.0574538	0.0575945	0.0718371	0.0770722	0.123072	0.129783	0.0733484	0.124672	0.122829	0.0475939	0.034269
	1381.75	0.0643148	0.0786703	0.0898199	0.0324835	0.0436101	0.0545848	0.0694013	0.0717975	0.0401622	0.0441981	0.0504093	0.0625533	0.051123	0.0607971	0.0495214	0.0624522	0.0635467	0.0624296	0.0588692	0.0407596	0.0746939	0.0729132	0.0725118	0.0808141	0.0774749	0.0696652	0.0516325	0.0869219	0.0723187	0.0670808	0.0691478	0.0463048	0.0563104	0.0863851	0.0353685	0.055234	0.0639118	0.056424	0.0565966	0.0706164	0.0763939	0.122015	0.128652	0.0727157	0.123681	0.121931	0.0472635	0.0340134
	1382.71	0.0632728	0.077538	0.0885783	0.0320482	0.0430372	0.0541349	0.0686814	0.071122	0.0395499	0.0435494	0.0498593	0.0620452	0.0507373	0.0604149	0.0492139	0.0619212	0.0632131	0.0619134	0.058547	0.0405456	0.0730964	0.0710811	0.0706841	0.0792561	0.0760585	0.0683765	0.0499497	0.0849764	0.0707492	0.0656571	0.0676167	0.0454458	0.0550888	0.0847669	0.0349609	0.0540347	0.0629296	0.0554028	0.0556384	0.0694724	0.0756686	0.12092	0.127627	0.0721032	0.122561	0.120935	0.0470215	0.0338592
	1383.67	0.0623047	0.0764541	0.0874408	0.0316158	0.0425005	0.0536185	0.0679363	0.0703932	0.0389555	0.0429168	0.0493972	0.0616418	0.0503767	0.0600699	0.0489208	0.0613499	0.0628466	0.0613938	0.0581783	0.0404123	0.071611	0.0692955	0.0689947	0.0777355	0.0746063	0.0670908	0.0484029	0.0830561	0.0692643	0.0644542	0.0662642	0.0445014	0.0538924	0.0830647	0.0344304	0.052953	0.0620225	0.0544867	0.0548591	0.0684964	0.0750254	0.119753	0.126586	0.0714877	0.121396	0.119883	0.0467363	0.0336455
	1384.64	0.0612687	0.0752488	0.0864039	0.0312113	0.0419853	0.053145	0.0672791	0.0696688	0.0383284	0.0423179	0.0489133	0.0611568	0.0499358	0.0595753	0.0486829	0.0609666	0.0624512	0.0607107	0.0576518	0.0401524	0.070318	0.0677074	0.0674954	0.0762184	0.0730639	0.0657914	0.0470226	0.0812057	0.0678842	0.0630768	0.0648631	0.0433917	0.0526992	0.081542	0.0338236	0.0519945	0.0611501	0.0537517	0.0539603	0.067494	0.0744297	0.118568	0.125542	0.0708653	0.120298	0.11882	0.0464921	0.033464
	1385.6	0.0602872	0.0743295	0.0853658	0.0308601	0.041526	0.0528002	0.0667071	0.0690198	0.0376671	0.0418022	0.0483862	0.0605785	0.049474	0.0589802	0.0484629	0.0605597	0.0619846	0.0601113	0.0571995	0.0399427	0.0690771	0.0662588	0.066142	0.0748753	0.0717357	0.064606	0.045864	0.0795753	0.0666189	0.0616645	0.0635872	0.0424753	0.0517203	0.0802852	0.0333739	0.0511509	0.0603778	0.0530447	0.0531576	0.0666611	0.0738475	0.117406	0.124597	0.0701742	0.118962	0.117586	0.0462192	0.0333753
	1386.57	0.0594678	0.0734203	0.0844615	0.0305878	0.0411038	0.0525822	0.0662545	0.0684205	0.0370354	0.0412072	0.0478696	0.0601545	0.0492608	0.0585997	0.0482498	0.0601712	0.0615759	0.0597678	0.0569278	0.0398481	0.0680717	0.0649706	0.064897	0.0738908	0.070695	0.0636017	0.0448772	0.0782163	0.0655178	0.0606994	0.0625764	0.041839	0.0510196	0.0791392	0.0330002	0.0504009	0.0598323	0.0522571	0.0526051	0.0659451	0.0735158	0.116471	0.123689	0.069581	0.117776	0.116404	0.0459451	0.0332781
	1387.53	0.0589382	0.0724094	0.083564	0.03031	0.0406559	0.0522301	0.0658401	0.0677754	0.0366566	0.0406979	0.0474837	0.0600007	0.0491487	0.0584162	0.0480924	0.0599331	0.0614837	0.0595287	0.0567511	0.0397155	0.0670385	0.0637888	0.0636923	0.0727567	0.0697079	0.0625123	0.0439137	0.0770071	0.0644389	0.0598758	0.0616074	0.0412988	0.0503277	0.0780044	0.0326521	0.0496306	0.0592731	0.0515361	0.0521862	0.0652468	0.0731247	0.115491	0.122829	0.0693065	0.11673	0.115393	0.045762	0.0331342
	1388.5	0.0582447	0.0715978	0.0827657	0.0300276	0.0403342	0.0517429	0.0652725	0.0671085	0.0363757	0.0404116	0.0471261	0.0595598	0.0487776	0.0579896	0.0478163	0.059513	0.0611095	0.0589923	0.0564477	0.0395229	0.0658162	0.0624992	0.0625683	0.0714589	0.0686843	0.0615911	0.0428949	0.0757975	0.0635094	0.0587301	0.0604876	0.0405957	0.0493928	0.0768179	0.0323181	0.0487899	0.058548	0.0508682	0.0515109	0.0644286	0.0723526	0.114405	0.121927	0.0687367	0.115815	0.114603	0.0454262	0.0329401
	1389.46	0.0575603	0.070913	0.0821667	0.0299094	0.0400974	0.0514529	0.0647874	0.0666675	0.0360426	0.0400897	0.0467677	0.0590375	0.0483946	0.0575655	0.0475948	0.0591199	0.0606289	0.0583306	0.0560118	0.0392481	0.0648986	0.061539	0.0616997	0.0705403	0.0678698	0.060973	0.0420645	0.0747586	0.0627351	0.0577724	0.0595116	0.0399706	0.0485968	0.0759048	0.0320382	0.0480807	0.0579033	0.0503451	0.0508594	0.0636898	0.0718087	0.113563	0.121138	0.0681375	0.114923	0.113836	0.0451398	0.032785
	1390.42	0.057143	0.0704603	0.0817008	0.029788	0.0398965	0.0513828	0.0645731	0.0664553	0.0357793	0.0398242	0.046538	0.0589213	0.0482612	0.0575006	0.0475846	0.0589854	0.0604769	0.0579843	0.0557786	0.0391239	0.0642819	0.060888	0.0610247	0.0698913	0.0672212	0.0603575	0.0413939	0.0739582	0.0620083	0.0572285	0.0589072	0.0395483	0.0480778	0.0752733	0.0318172	0.0476039	0.0574931	0.0499267	0.0504819	0.0633266	0.0715945	0.113073	0.120568	0.0678322	0.114276	0.113274	0.0450208	0.0327258
	1391.39	0.056902	0.0701738	0.081357	0.0296624	0.0397031	0.0513772	0.0645108	0.0663571	0.0356591	0.0396781	0.0464476	0.0589057	0.0482364	0.0574916	0.0475097	0.0588527	0.0604038	0.0580068	0.0557864	0.0392159	0.0639498	0.0604117	0.0605553	0.0694299	0.0667761	0.0599036	0.0410711	0.0734189	0.0615767	0.0569066	0.0585573	0.0392842	0.0477973	0.0748122	0.0316396	0.0474797	0.0574329	0.0497925	0.0503332	0.0630404	0.0714949	0.112762	0.120177	0.0676971	0.11399	0.113097	0.0449659	0.0326882
	1392.35	0.056697	0.069923	0.0812588	0.0296791	0.0397108	0.0513265	0.064414	0.0662429	0.0355484	0.03957	0.0464422	0.0588299	0.0481924	0.05745	0.0475157	0.0588083	0.0603691	0.0581595	0.0558803	0.0393118	0.0636552	0.0600054	0.0601561	0.0691892	0.0665567	0.0596902	0.0408951	0.0730515	0.061355	0.0567142	0.0583414	0.03916	0.0476694	0.0745989	0.0315421	0.0473891	0.0575072	0.0497544	0.0501436	0.0627441	0.0715457	0.112826	0.120141	0.0678482	0.114167	0.113162	0.0450075	0.0326835
	1393.32	0.056516	0.0697238	0.0812171	0.0297206	0.0397272	0.0512583	0.0642037	0.0660933	0.0354805	0.0395633	0.0464902	0.0588526	0.0482775	0.0574412	0.0475671	0.0588775	0.0602457	0.0582848	0.0559754	0.0393171	0.0636049	0.0597971	0.0599023	0.0692416	0.0664238	0.0595963	0.0408132	0.0728399	0.0612976	0.0565123	0.0581725	0.039007	0.0476464	0.0745468	0.0315901	0.0471967	0.0574066	0.0496572	0.0500063	0.0627092	0.0717503	0.113085	0.120274	0.0680067	0.114439	0.113274	0.0452118	0.032726
	1394.28	0.0567535	0.0698253	0.0813825	0.0296787	0.0397446	0.0514191	0.0643853	0.066102	0.0355752	0.0396233	0.0466386	0.0592245	0.0485965	0.0577048	0.0477834	0.0591926	0.0605714	0.0586898	0.0562023	0.03929	0.0638229	0.0599658	0.0598002	0.0694086	0.0664684	0.0595336	0.0409271	0.072805	0.0613429	0.0565412	0.0582814	0.039062	0.0478008	0.0747922	0.0317618	0.0473039	0.0574883	0.0497292	0.0502546	0.0630014	0.0721012	0.113605	0.120635	0.0685423	0.114983	0.113639	0.0455539	0.0328061
	1395.25	0.056973	0.0700761	0.0816699	0.0297736	0.0399499	0.0516477	0.0646483	0.0663947	0.0356732	0.0397738	0.0467797	0.0595111	0.0487164	0.0579546	0.0479066	0.0594621	0.0609478	0.0588881	0.0563643	0.0393061	0.063832	0.0600249	0.0598179	0.0693979	0.066572	0.0595305	0.0409203	0.0728489	0.0613744	0.0565906	0.0583332	0.0391966	0.0478247	0.0750022	0.0318224	0.0474818	0.0577364	0.049814	0.0504525	0.0631521	0.0722383	0.114037	0.120937	0.0689205	0.11556	0.114121	0.0456265	0.0328676
	1396.21	0.0569127	0.0702739	0.081976	0.0300165	0.0401909	0.0517331	0.064769	0.0666969	0.0357475	0.0399101	0.0468561	0.0596019	0.0487916	0.0580767	0.0479326	0.0595648	0.0609684	0.058884	0.05648	0.0394555	0.0637166	0.0599789	0.0597777	0.0694195	0.0666789	0.0597152	0.0408553	0.0730153	0.0615245	0.0565372	0.0582397	0.0391604	0.0478249	0.0750833	0.031839	0.0475518	0.0579487	0.0499806	0.0504027	0.0631	0.0722734	0.114458	0.121247	0.0689734	0.116001	0.114637	0.0455944	0.0329374
	1397.17	0.0569813	0.0704056	0.0823157	0.0301079	0.0403629	0.0518591	0.0649228	0.0669174	0.035865	0.0399866	0.0469754	0.0597243	0.048942	0.0583075	0.0480402	0.0597116	0.061045	0.0589517	0.0565725	0.0395513	0.0638254	0.0601439	0.0599049	0.0695843	0.0668197	0.0599622	0.0409758	0.0732744	0.0617732	0.0566881	0.0582502	0.0391726	0.0479223	0.0751734	0.0318689	0.0476048	0.0580442	0.0501305	0.0504241	0.0631166	0.0724678	0.114969	0.121613	0.0691238	0.116452	0.115193	0.0457224	0.0330465
	1398.14	0.0571853	0.0705936	0.0825866	0.0301081	0.0404672	0.0520066	0.0650555	0.0671105	0.0358693	0.0400375	0.0472105	0.0597227	0.0490128	0.0583674	0.0481569	0.0599087	0.0611796	0.0592226	0.0567247	0.039613	0.0641222	0.0603521	0.0600382	0.0698171	0.0669819	0.0601048	0.0412053	0.0734894	0.0620553	0.0568972	0.0583727	0.0392752	0.0482893	0.0753782	0.0319639	0.0478193	0.0581282	0.0502826	0.0505809	0.0632929	0.0727796	0.115488	0.121894	0.0695226	0.117015	0.115697	0.0459479	0.0331192
	1399.1	0.0575136	0.0710125	0.0829397	0.0302707	0.0406111	0.0522551	0.0653971	0.0673903	0.0361389	0.040105	0.0475255	0.0600605	0.0491948	0.0585209	0.0483023	0.0601846	0.0615812	0.0596817	0.0570065	0.0397475	0.064535	0.0607809	0.0602753	0.070198	0.0673725	0.0604054	0.0416257	0.0740616	0.0624772	0.0573365	0.0589081	0.0396541	0.0487994	0.0760039	0.0321325	0.0481931	0.0583944	0.0506331	0.0509466	0.0636437	0.0731683	0.116174	0.122364	0.0700066	0.117685	0.116175	0.0461547	0.0331584
	1400.07	0.0578074	0.0714542	0.0833733	0.0304345	0.0408986	0.0523838	0.0656598	0.0676865	0.0365068	0.0404014	0.047745	0.0603048	0.0493348	0.0587955	0.0484513	0.0603837	0.0618719	0.0598839	0.057242	0.0399681	0.064736	0.0612643	0.0606823	0.0704769	0.0678644	0.0608493	0.0419785	0.0747251	0.0629041	0.0576745	0.0593655	0.0399099	0.0490098	0.0765016	0.0323363	0.0483824	0.058634	0.0507929	0.0510758	0.0639025	0.0732184	0.116674	0.122887	0.0701569	0.118203	0.116728	0.0462433	0.0332181
	1401.03	0.0581062	0.0718347	0.0837032	0.0305127	0.0411215	0.0524847	0.0657912	0.067993	0.0366846	0.040759	0.0478748	0.0602496	0.049361	0.0588875	0.0484379	0.0603982	0.0618188	0.0598087	0.0572324	0.0400761	0.0651897	0.0618016	0.0612886	0.0710244	0.068452	0.0614586	0.0423661	0.0753051	0.0634794	0.0580938	0.0598053	0.0401965	0.0493024	0.0769262	0.0326044	0.0487459	0.058967	0.0510153	0.0512419	0.0641909	0.0730478	0.116828	0.123044	0.0701862	0.118679	0.117182	0.0461768	0.0332965
	1402	0.0586034	0.0723771	0.084281	0.0306641	0.041364	0.0526747	0.0660375	0.0682307	0.0369561	0.0410652	0.0480587	0.0603064	0.0493878	0.0589881	0.0484615	0.0605723	0.0619307	0.059845	0.0573019	0.0400424	0.0659881	0.0626649	0.0621026	0.0718913	0.0691893	0.0621381	0.0430523	0.0762128	0.0642299	0.0588057	0.0605118	0.040733	0.049833	0.0776607	0.0328351	0.0493747	0.0594391	0.0515217	0.0516093	0.0645948	0.0730972	0.117168	0.123344	0.0704691	0.119185	0.117586	0.0462644	0.0333547
	1402.96	0.0591163	0.0729855	0.0849008	0.03085	0.0415383	0.0528405	0.0663535	0.0685207	0.0374009	0.0414539	0.0483964	0.0603935	0.0493678	0.059096	0.0485573	0.0607368	0.0620277	0.0599232	0.0573705	0.0399817	0.066791	0.0637176	0.0630208	0.0728268	0.0700597	0.062963	0.0439541	0.0773814	0.0651569	0.0595685	0.0612565	0.0412711	0.0505101	0.0785447	0.0330616	0.0500314	0.0598869	0.0521002	0.051971	0.0651268	0.0731396	0.117365	0.123528	0.0705477	0.119401	0.117835	0.0463888	0.0333472
	1403.92	0.059735	0.0736546	0.085483	0.0309697	0.0416896	0.0531132	0.0667423	0.0689396	0.0379009	0.0418642	0.0487683	0.0605403	0.0494768	0.0592178	0.0486621	0.0608812	0.062061	0.0602339	0.0574506	0.0400001	0.0678522	0.0649822	0.0641432	0.0739384	0.0710656	0.0639307	0.0450039	0.0786413	0.0662359	0.0605848	0.0622462	0.0418875	0.0513838	0.0794805	0.0333405	0.0507309	0.0603754	0.0527175	0.052484	0.0658247	0.0733425	0.117555	0.123676	0.0705829	0.119523	0.118011	0.0465664	0.0333526
	1404.89	0.0606113	0.0744631	0.0860354	0.0311582	0.0418616	0.0534822	0.0672821	0.0692355	0.0383671	0.0421637	0.0491257	0.0608316	0.0497497	0.0594641	0.0487526	0.0610274	0.0622409	0.0607596	0.0577178	0.0401968	0.0691452	0.0664078	0.0655659	0.0751695	0.0721466	0.0648798	0.0460631	0.0799943	0.0672441	0.0618142	0.0635254	0.0427531	0.0523301	0.0804905	0.0336812	0.0515893	0.0609287	0.0534232	0.0532914	0.0666011	0.0736557	0.117969	0.12391	0.0708067	0.119824	0.118188	0.0467393	0.0334092
	1405.85	0.0611195	0.0751151	0.0865336	0.0313913	0.0421953	0.0536994	0.0677511	0.0694253	0.0387814	0.0425054	0.0494919	0.0610084	0.0499199	0.0596539	0.0487009	0.0611359	0.0624431	0.060844	0.0578721	0.0403303	0.0699338	0.0674323	0.0665917	0.0759553	0.0729592	0.0656508	0.04682	0.0809881	0.0680138	0.0626732	0.0643987	0.0433657	0.0528281	0.0812376	0.0339194	0.0520675	0.0612838	0.0537768	0.0537281	0.0670709	0.0736091	0.118259	0.12412	0.07094	0.120177	0.118475	0.0466899	0.0334883
	1406.82	0.0613488	0.0755119	0.0868556	0.0315274	0.0425161	0.0536252	0.067886	0.0694869	0.0389131	0.0427003	0.0496516	0.0610103	0.0500471	0.0596536	0.0486562	0.0611119	0.0623555	0.0607081	0.0578355	0.0403823	0.0704614	0.0681304	0.0672966	0.076434	0.0734604	0.0662371	0.0473874	0.0816934	0.06863	0.063209	0.0648865	0.0436405	0.0531821	0.0817291	0.0340984	0.0523208	0.0614461	0.0540146	0.0538178	0.0673561	0.073552	0.118378	0.124239	0.0709177	0.120337	0.118616	0.046647	0.0334764
	1407.78	0.0617365	0.0759949	0.0871916	0.031758	0.0428	0.0537087	0.0680662	0.069723	0.039011	0.0428705	0.0498028	0.0610531	0.0501536	0.0596979	0.0487703	0.0612743	0.0624639	0.060866	0.0579298	0.0404931	0.0710993	0.0688535	0.0679197	0.0770053	0.0739676	0.0668396	0.0480195	0.0825569	0.0692761	0.0637769	0.0654552	0.0440166	0.0536923	0.082377	0.0343186	0.0527704	0.0617811	0.054402	0.0540522	0.0677781	0.07365	0.118599	0.124486	0.071075	0.120563	0.118882	0.0466997	0.0334495
	1408.74	0.0623156	0.0765895	0.0876668	0.0320222	0.0430434	0.0539666	0.0684605	0.0700817	0.039322	0.043246	0.0500442	0.0611875	0.050188	0.0598181	0.0488496	0.061493	0.0625547	0.0610678	0.0580149	0.0404528	0.0718753	0.0697053	0.0687216	0.0778277	0.074754	0.0675494	0.0487951	0.0836239	0.0700487	0.0645857	0.0662845	0.0445392	0.0542824	0.0831773	0.0346055	0.0533631	0.0622522	0.0548456	0.0545393	0.0683363	0.0738709	0.118879	0.124794	0.071258	0.120826	0.119146	0.0467399	0.0335188
	1409.71	0.0631106	0.0773403	0.0884505	0.0322916	0.0434067	0.0542082	0.0688227	0.0704479	0.0399382	0.0437414	0.0504488	0.0613786	0.0502649	0.0600417	0.0489902	0.0616615	0.0627464	0.0612946	0.0580907	0.0404381	0.0729593	0.0710584	0.070011	0.079039	0.0758025	0.0684727	0.0498623	0.0849016	0.0710383	0.0657007	0.0673856	0.0452067	0.0550445	0.0842372	0.034985	0.0541994	0.0628194	0.0554136	0.0552236	0.0691509	0.0740963	0.119219	0.125139	0.0714557	0.121213	0.119401	0.0469275	0.0337173
	1410.67	0.063988	0.0781352	0.0892726	0.0325699	0.0438017	0.0544499	0.0692118	0.0707649	0.0405265	0.0442014	0.050893	0.0614058	0.0503278	0.0601846	0.0490744	0.0618496	0.0628909	0.0614505	0.0581246	0.0404817	0.0743118	0.0727726	0.0715831	0.0803492	0.076998	0.0695227	0.0512207	0.0864365	0.0723695	0.0669134	0.0686512	0.0459599	0.055945	0.0853921	0.0353316	0.0551698	0.0634598	0.0561666	0.055937	0.0700281	0.0742831	0.119388	0.125434	0.0715412	0.121497	0.119668	0.0470124	0.0338282
	1411.64	0.0648979	0.0791525	0.0899899	0.0328737	0.0441798	0.0548193	0.0697071	0.0711029	0.0410709	0.0446796	0.0514027	0.0615449	0.0504813	0.060284	0.0491416	0.0620535	0.0630038	0.0615915	0.0581924	0.0405334	0.0757142	0.0744428	0.073146	0.0818281	0.0783189	0.0707329	0.0525857	0.0880975	0.0737472	0.068317	0.070087	0.0468963	0.0570522	0.0867207	0.0356707	0.056148	0.0641979	0.0570113	0.0566692	0.0709462	0.0746452	0.119724	0.126041	0.0717169	0.121745	0.120009	0.0470635	0.0339114
	1412.6	0.065705	0.0800798	0.0906051	0.0331462	0.0444398	0.0551681	0.0702415	0.0714609	0.0415138	0.0451845	0.0517951	0.061795	0.0507059	0.0603847	0.0492599	0.0622473	0.0631144	0.06173	0.0583256	0.0406665	0.0770411	0.0760007	0.0747548	0.0832199	0.079501	0.0719051	0.0538413	0.0896009	0.0749523	0.0696455	0.071494	0.0478127	0.0580178	0.0878566	0.0360267	0.0569743	0.0648995	0.0577293	0.0573594	0.07175	0.074964	0.120141	0.126613	0.0719463	0.122055	0.120323	0.0471048	0.0340816
	1413.57	0.0663969	0.0807138	0.0911388	0.0333999	0.0447093	0.0552839	0.0706918	0.0717429	0.041963	0.0455976	0.0520984	0.0619165	0.0508367	0.0605794	0.0493474	0.0623492	0.0632303	0.0620766	0.0585902	0.0409489	0.0781589	0.0772322	0.0760556	0.084286	0.0804326	0.072818	0.0549278	0.0908707	0.0759228	0.0707688	0.0726766	0.0485858	0.0587601	0.0888095	0.0363354	0.0576549	0.0653917	0.0582582	0.0578494	0.0723965	0.0753317	0.120498	0.127049	0.0722977	0.122391	0.120574	0.0471328	0.0341749
	1414.53	0.066953	0.0812107	0.0915448	0.0335585	0.0450455	0.0553315	0.0709561	0.0717599	0.0423471	0.0459099	0.0523179	0.0618811	0.050844	0.0606145	0.0493202	0.0623086	0.0631883	0.0624781	0.0588245	0.0411409	0.0790357	0.0781742	0.077086	0.0851178	0.081244	0.0735783	0.0558455	0.0919898	0.0767686	0.0716903	0.0735208	0.0491515	0.0593981	0.0896989	0.0367112	0.058306	0.0657581	0.0587566	0.0583384	0.0729499	0.075466	0.120611	0.127261	0.0724937	0.122543	0.12075	0.0470974	0.0341859
	1415.49	0.0674702	0.0816963	0.091879	0.0336694	0.0452309	0.0554629	0.0711224	0.0717724	0.0425833	0.0461807	0.0525956	0.061941	0.0508934	0.0606711	0.0493276	0.0623206	0.0631784	0.0625168	0.0589303	0.0411457	0.0799396	0.0792918	0.0781481	0.0859837	0.0819822	0.0743475	0.0567899	0.0930643	0.0776141	0.0726002	0.0743377	0.0497447	0.0600521	0.0904717	0.036973	0.0589384	0.0661219	0.0592528	0.0588075	0.0734928	0.0755163	0.120658	0.127368	0.0726379	0.122636	0.120907	0.0471117	0.0341505
	1416.46	0.0681216	0.0823273	0.0922456	0.0338884	0.0452803	0.0556578	0.071392	0.0719019	0.0428501	0.0464979	0.0528941	0.0620047	0.0510012	0.0606661	0.0494554	0.0624246	0.0631817	0.0623212	0.0586383	0.0409292	0.0810404	0.0806097	0.079316	0.0869937	0.0829213	0.0751996	0.0578608	0.0942001	0.0785905	0.0735588	0.075396	0.050404	0.0608263	0.0913189	0.0371459	0.0596842	0.0665434	0.0597664	0.059416	0.0742061	0.0755965	0.120521	0.127283	0.0726303	0.122585	0.120903	0.0470681	0.0340436
	1417.42	0.0690146	0.0831315	0.0927414	0.0341245	0.0455009	0.0558355	0.0718067	0.0720234	0.0432553	0.0468075	0.0531353	0.0620111	0.051066	0.0606375	0.0495363	0.062562	0.0631528	0.0623545	0.0585335	0.0408096	0.0824195	0.0822807	0.0809071	0.0883303	0.0841578	0.0763617	0.0592281	0.0956594	0.0797781	0.0749056	0.0767824	0.0512933	0.0618296	0.0923327	0.0375266	0.0605266	0.0669604	0.0603345	0.0601729	0.0750928	0.0756548	0.12029	0.127118	0.0726595	0.122509	0.120724	0.0470248	0.0340183
	1418.39	0.0697877	0.0839699	0.0930621	0.0342365	0.0457572	0.0558343	0.0719939	0.0719682	0.0434213	0.0470422	0.0531812	0.0618892	0.0511204	0.060596	0.0495637	0.0625179	0.0627755	0.0623748	0.0584926	0.0407205	0.083873	0.0839348	0.0825335	0.0897245	0.0852741	0.0774968	0.0607228	0.0972373	0.0811812	0.0763337	0.0780717	0.0521223	0.062917	0.0932811	0.0378343	0.0614582	0.067416	0.061028	0.0609574	0.0759663	0.0757171	0.120102	0.126722	0.0724536	0.122167	0.120306	0.0470491	0.0340761
[truncated: 2,677 more rows]
[truncated: 58 more columns]

## Sheet: CLS results clove
Index	Spectrum Title	Actual	Calculated	Diff. x Path
[truncated: 106 more rows]

[truncated: 5 more sheets: CLS clove 2, TQData_standards spearmint EO, Results spearmint, Results spearmint 2, 0 and 3 months]
